# Supplementary material for: Effect of in vitro growth on mouse oocyte competency, mitochondria and transcriptome
Source: Reproduction. 2021 Aug 12;162(4):307–18. doi: 10.1530/REP-21-0209 (PMC8494378; doi:10.1530/REP-21-0209)
Supplement: Table S1 Growth and maturation of oocytes in vitro [file supplementary_table_1.xlsx]

## Sheet: Table1
Table S1 Growth and maturation of oocytes in vitro
O2 concentration	No. of follicules			No. of oocytes
	subjected to IVG	survived		subjected to IVM	undergoing GVBD	matured into MII
0.2	387	326 (84.2%) a		238	235 (98.7%) a	205 (86.1%) a
0.07	379	325 (85.8%) a		228	223 (97.8%) a	216 (94.7%) a
in vivo	-	-		128	122 (95.3%) a	115 (89.8%) a
Same letters in the same column represent no significant difference (Tukey–Kramer test).
