# Supplementary material for: Effect of in vitro growth on mouse oocyte competency, mitochondria and transcriptome
Source: Reproduction. 2021 Aug 12;162(4):307–18. doi: 10.1530/REP-21-0209 (PMC8494378; doi:10.1530/REP-21-0209)
Supplement: Table S2 Developmental ability of in vitro grown (IVG) oocytes after in vitro fertilization [file supplementary_table_2.xlsx]

## Sheet: Table2
Table S2 Developmental ability of in vitro grown (IVG) oocytes after in vitro fertilization
O2 concentration	No. of oocytes			No. of embryos developed to
	subjected to IVF	normally fertilized		2-cell	4-cell	morula	blastocyst
0.2	222	125 (56.3%)		104 (83.0%) b	96 (76.8%) b	91 (72.8%) b	50 (40.0%) c
0.07	237	111 (46.8%)		101 (91.0%) a	100 (90.1%) a	89 (80.2%) b	85 (76.6%) b
in vivo	158	72 (45.6%)		71 (98.6%) a	71 (98.6%) a	71 (98.6%) a	71 (98.6%) a
a-c Different letters in the same column represent significant difference (Tukey–Kramer test, p<0.05).
