# Supplementary material for: Effect of in vitro growth on mouse oocyte competency, mitochondria and transcriptome
Source: Reproduction. 2021 Aug 12;162(4):307–18. doi: 10.1530/REP-21-0209 (PMC8494378; doi:10.1530/REP-21-0209)
Supplement: Table S3 Differentially expressed genes in in vitro grown (IVG) oocytes [file supplementary_table_3.xlsx]

## Sheet: Table_S3
Table S3 Differentially expressed genes in in vitro grown (IVG) oocytes
EnsemblGeneID	Genesymbol	DEGs (padj<0.05)		average expression value (log2 (CPM+1))
		7%-IVG vs in vivo	20%-IVG vs in vivo	7%-IVG	20%-IVG	in vivo
ENSMUSG00000032346	Ooep	DEGs	DEGs	12.9925	12.9849	12.924
ENSMUSG00000039768	Dnajc11	DEGs	DEGs	13.2542	12.8344	11.9754
ENSMUSG00000038722	Bud31	DEGs	DEGs	12.4762	12.4091	10.9062
ENSMUSG00000020592	Sdc1	DEGs	DEGs	12.388	11.3494	10.6031
ENSMUSG00000029174	Tbc1d1	DEGs	DEGs	11.5339	11.0466	10.3531
ENSMUSG00000044700	Tmem201	DEGs	DEGs	11.947	12.0126	11.2801
ENSMUSG00000036158	Prickle1	DEGs	DEGs	11.8579	12.0224	11.4553
ENSMUSG00000022433	Csnk1e	DEGs	DEGs	11.9907	9.91409	10.8969
ENSMUSG00000069678	Pcgf1	DEGs	DEGs	11.5948	11.5828	11.2377
ENSMUSG00000075023	Accsl	DEGs	DEGs	12.058	13.7314	11.6297
ENSMUSG00000026880	Stom	DEGs	DEGs	11.5024	10.3281	10.1044
ENSMUSG00000038546	Ranbp9	DEGs	DEGs	11.2189	11.3509	10.8423
ENSMUSG00000032437	Stt3b	DEGs	DEGs	11.2071	11.1037	10.9711
ENSMUSG00000048701	Ccdc6	DEGs	DEGs	11.6479	11.5414	11.4447
ENSMUSG00000041995	Zbed3	DEGs	DEGs	11.3521	11.2975	11.9573
ENSMUSG00000042992	Loh12cr1	DEGs	DEGs	11.0722	9.08801	8.25899
ENSMUSG00000074366	Obox5	DEGs	DEGs	10.8045	10.6286	10.5521
ENSMUSG00000031563	Wwc2	DEGs	DEGs	11.3173	11.1041	10.6269
ENSMUSG00000045822	Zswim3	DEGs	DEGs	10.8573	10.9122	9.83022
ENSMUSG00000074369	Obox2	DEGs	DEGs	10.4945	10.6022	10.4064
ENSMUSG00000031511	Arhgef7	DEGs	DEGs	10.0506	7.44637	8.91759
ENSMUSG00000051920	Rspo2	DEGs	DEGs	10.9682	11.8155	11.4259
ENSMUSG00000038943	Prc1	DEGs	DEGs	10.9512	11.3648	11.3647
ENSMUSG00000038393	Txnip	DEGs	DEGs	11.0941	11.1535	11.8781
ENSMUSG00000024515	Smad4	DEGs	DEGs	10.4308	10.4047	9.77287
ENSMUSG00000019528	Gyg	DEGs	DEGs	10.491	10.3395	10.2679
ENSMUSG00000073139	BC023829	DEGs	DEGs	10.77	10.5154	10.011
ENSMUSG00000029730	Mcm7	DEGs	DEGs	10.1757	9.43389	8.78703
ENSMUSG00000029322	Plac8	DEGs	DEGs	10.6357	10.2862	10.0725
ENSMUSG00000079215	Zfp664	DEGs	DEGs	10.6461	10.5392	10.0271
ENSMUSG00000019179	Mdh2	DEGs	DEGs	10.8258	10.8529	10.0753
ENSMUSG00000010592	Dazl	DEGs	DEGs	10.6237	10.4901	9.64017
ENSMUSG00000034761	Map4k5	DEGs	DEGs	11.0644	12.5931	10.7452
ENSMUSG00000041837	Pdcd7	DEGs	DEGs	10.2694	10.0348	10.0616
ENSMUSG00000029223	Uchl1	DEGs	DEGs	10.8607	8.3894	9.23736
ENSMUSG00000007812	Zfp655	DEGs	DEGs	10.4499	10.698	9.93483
ENSMUSG00000026849	Tor1a	DEGs	DEGs	10.4796	10.6527	10.1369
ENSMUSG00000038859	Baiap2l1	DEGs	DEGs	10.7549	10.6334	12.151
ENSMUSG00000040481	Bptf	DEGs	DEGs	10.6531	10.3187	10.3554
ENSMUSG00000041415	Dicer1	DEGs	DEGs	10.4825	10.5809	9.39445
ENSMUSG00000031774	Fam192a	DEGs	DEGs	9.92164	9.60633	9.52539
ENSMUSG00000027331	Knstrn	DEGs	DEGs	10.7424	10.7248	10.4526
ENSMUSG00000015804	Med28	DEGs	DEGs	10.5113	9.93804	9.40426
ENSMUSG00000032575	Manf	DEGs	DEGs	10.4938	10.1498	10.0994
ENSMUSG00000026623	Lpgat1	DEGs	DEGs	10.1256	10.8553	9.88563
ENSMUSG00000034486	Gbx2	DEGs	DEGs	10.4205	10.4956	10.0728
ENSMUSG00000034832	Tet3	DEGs	DEGs	10.2069	8.17979	8.97323
ENSMUSG00000051391	Ywhag	DEGs	DEGs	10.3161	9.89823	9.69572
ENSMUSG00000027552	E2f5	DEGs	DEGs	10.171	10.0776	10.0251
ENSMUSG00000030774	Pak1	DEGs	DEGs	10.1377	9.91209	9.45682
ENSMUSG00000032359	Ctsh	DEGs	DEGs	9.87171	9.5012	9.47604
ENSMUSG00000020151	Ptprr	DEGs	DEGs	10.0429	10.2473	9.0868
ENSMUSG00000045248	Med26	DEGs	DEGs	10.3259	9.23689	10.027
ENSMUSG00000030246	Ldhb	DEGs	DEGs	10.5233	10.3929	11.2957
ENSMUSG00000070837	Aurkc	DEGs	DEGs	9.86834	8.84123	9.69125
ENSMUSG00000029388	Eif2b1	DEGs	DEGs	10.2606	10.569	9.99517
ENSMUSG00000002844	Adprh	DEGs	DEGs	9.76334	9.33322	8.5131
ENSMUSG00000036438	Calm2	DEGs	DEGs	10.2893	9.8455	9.82494
ENSMUSG00000021125	Arg2	DEGs	DEGs	9.85513	10.3534	9.75287
ENSMUSG00000038871	Bpgm	DEGs	DEGs	10.28	11.0317	10.9644
ENSMUSG00000029062	Cdk11b	DEGs	DEGs	9.46647	4.9526	6.04913
ENSMUSG00000028639	Ybx1	DEGs	DEGs	10.336	10.6164	10.1982
ENSMUSG00000029423	Piwil1	DEGs	DEGs	10.1741	9.27018	8.95323
ENSMUSG00000023074	Mospd1	DEGs	DEGs	10.3505	10.6092	9.88631
ENSMUSG00000033581	Igf2bp2	DEGs	DEGs	10.0478	10.0556	9.99546
ENSMUSG00000039536	Stau1	DEGs	DEGs	9.73959	8.91735	9.62983
ENSMUSG00000040601	Nlrp4a	DEGs	DEGs	10.012	9.87385	9.84216
ENSMUSG00000032612	Usp4	DEGs	DEGs	9.59324	7.89876	8.91275
ENSMUSG00000066867	Oas1e	DEGs	DEGs	9.77241	8.96598	9.67661
ENSMUSG00000004268	Emg1	DEGs	DEGs	9.72338	9.25137	9.08313
ENSMUSG00000026634	Angel2	DEGs	DEGs	10.0063	10.0403	9.93364
ENSMUSG00000022487	Gtsf1	DEGs	DEGs	9.60581	9.39533	9.32648
ENSMUSG00000035529	Prdm4	DEGs	DEGs	9.43095	9.1396	8.4519
ENSMUSG00000074682	Zcchc3	DEGs	DEGs	9.9025	8.71836	8.05271
ENSMUSG00000049649	Gpr3	DEGs	DEGs	9.91841	5.14139	6.99995
ENSMUSG00000041359	Tcl1	DEGs	DEGs	9.86428	9.90024	9.56525
ENSMUSG00000025935	Tram1	DEGs	DEGs	10.1241	9.95383	9.99169
ENSMUSG00000005683	Cs	DEGs	DEGs	9.56561	9.1547	9.00274
ENSMUSG00000019843	Fyn	DEGs	DEGs	9.92629	9.78253	9.39852
ENSMUSG00000028271	Gtf2b	DEGs	DEGs	10.2285	11.1716	11.21
ENSMUSG00000015575	Atp6v0e	DEGs	DEGs	9.61306	9.38201	8.8048
ENSMUSG00000020166	Cnot2	DEGs	DEGs	9.66303	9.37412	8.76033
ENSMUSG00000042557	Sin3a	DEGs	DEGs	9.14651	7.70791	8.77529
ENSMUSG00000030591	Psmd8	DEGs	DEGs	9.4801	8.5758	9.3076
ENSMUSG00000052033	Pfdn4	DEGs	DEGs	9.84523	10.2884	9.59885
ENSMUSG00000062397	Zfp706	DEGs	DEGs	9.97418	9.96734	9.65794
ENSMUSG00000035212	Leprot	DEGs	DEGs	9.52184	8.89506	8.71281
ENSMUSG00000030852	Tacc2	DEGs	DEGs	9.43879	7.90488	8.68478
ENSMUSG00000028484	Psip1	DEGs	DEGs	9.81726	9.27145	9.32005
ENSMUSG00000028559	Osbpl9	DEGs	DEGs	9.77123	9.72859	9.41355
ENSMUSG00000004880	Lbr	DEGs	DEGs	9.61211	9.36583	9.06702
ENSMUSG00000093930	Hmgcs1	DEGs	DEGs	9.61342	9.54339	9.36919
ENSMUSG00000030619	Eed	DEGs	DEGs	9.48063	9.41127	9.4415
ENSMUSG00000044636	Csrnp2	DEGs	DEGs	9.52932	9.42681	9.24795
ENSMUSG00000031751	Amfr	DEGs	DEGs	9.55045	9.57214	9.38354
ENSMUSG00000032010	Usp2	DEGs	DEGs	9.64265	7.59677	8.66752
ENSMUSG00000008393	Carhsp1	DEGs	DEGs	8.88776	7.53937	8.5976
ENSMUSG00000041431	Ccnb1	DEGs	DEGs	9.73625	10.9255	10.6754
ENSMUSG00000059811	Atl2	DEGs	DEGs	9.31814	8.94709	8.9078
ENSMUSG00000027111	Itga6	DEGs	DEGs	9.6871	10.6424	10.2918
ENSMUSG00000090254	Gm1965	DEGs	DEGs	9.58342	9.63408	9.302
ENSMUSG00000008683	Rps15a	DEGs	DEGs	9.65768	9.36674	9.3796
ENSMUSG00000061130	Ppm1b	DEGs	DEGs	9.40699	8.9331	8.86627
ENSMUSG00000048076	Arf1	DEGs	DEGs	9.00214	7.62932	7.51677
ENSMUSG00000067750	Khdc1a	DEGs	DEGs	9.71042	9.73632	9.42327
ENSMUSG00000062275	Fbxw24	DEGs	DEGs	9.94105	11.1461	10.9858
ENSMUSG00000018428	Akap1	DEGs	DEGs	9.00317	7.07628	8.52836
ENSMUSG00000027695	Pld1	DEGs	DEGs	9.67704	9.80974	9.43898
ENSMUSG00000044224	Dnajc21	DEGs	DEGs	9.22582	8.65224	8.6914
ENSMUSG00000025130	P4hb	DEGs	DEGs	9.25473	7.87162	8.82667
ENSMUSG00000034525	Ice1	DEGs	DEGs	9.2674	9.12642	9.17588
ENSMUSG00000035173	Ccdc186	DEGs	DEGs	9.59013	9.54385	9.15932
ENSMUSG00000021870	Slmap	DEGs	DEGs	9.22504	8.79565	8.58676
ENSMUSG00000041408	Wapal	DEGs	DEGs	9.49158	9.42384	9.19042
ENSMUSG00000024969	Mark2	DEGs	DEGs	9.18809	6.80262	7.99841
ENSMUSG00000026478	Lamc1	DEGs	DEGs	9.01759	8.32731	8.04763
ENSMUSG00000038160	Atg5	DEGs	DEGs	9.48987	11.3913	9.21465
ENSMUSG00000026435	Slc45a3	DEGs	DEGs	9.23706	9.31472	10.0673
ENSMUSG00000039239	Tgfb2	DEGs	DEGs	9.3468	9.60502	9.23362
ENSMUSG00000022119	Rbm26	DEGs	DEGs	8.58427	8.9023	8.20378
ENSMUSG00000024290	Rock1	DEGs	DEGs	9.29779	8.78878	8.88775
ENSMUSG00000037896	Rcor1	DEGs	DEGs	8.98102	8.4867	8.44606
ENSMUSG00000004936	Map2k1	DEGs	DEGs	9.05853	9.95089	9.83707
ENSMUSG00000032239	Rp9	DEGs	DEGs	9.01483	7.51144	6.04077
ENSMUSG00000023087	Ccrn4l	DEGs	DEGs	9.51044	9.71732	9.38571
ENSMUSG00000002107	Celf2	DEGs	DEGs	9.22801	9.15999	8.98794
ENSMUSG00000041765	Ubac2	DEGs	DEGs	8.86017	8.16492	7.65021
ENSMUSG00000018572	Phf23	DEGs	DEGs	10.1566	10.1423	9.66259
ENSMUSG00000021285	Ppp1r13b	DEGs	DEGs	9.75091	9.45888	8.74504
ENSMUSG00000005370	Msh6	DEGs	DEGs	9.90947	10.1548	9.73145
ENSMUSG00000046591	Ticrr	DEGs	DEGs	8.85117	9.04508	8.77615
ENSMUSG00000029782	Tmem209	DEGs	DEGs	8.74723	8.63749	8.61715
ENSMUSG00000036282	Naa30	DEGs	DEGs	8.91653	8.83658	8.66117
ENSMUSG00000040396	Abhd13	DEGs	DEGs	9.10369	9.4701	8.97775
ENSMUSG00000031601	Cnot7	DEGs	DEGs	9.34634	10.2195	9.25282
ENSMUSG00000049643	2310022A10Rik	DEGs	DEGs	9.51062	9.14724	8.20194
ENSMUSG00000001270	Ckb	DEGs	DEGs	9.18973	5.77608	7.65996
ENSMUSG00000001767	Crnkl1	DEGs	DEGs	8.86395	9.0911	8.73047
ENSMUSG00000039100	March6	DEGs	DEGs	9.34506	9.51461	9.16431
ENSMUSG00000075427	Olfr288	DEGs	DEGs	8.97547	8.81874	8.82667
ENSMUSG00000021109	Hif1a	DEGs	DEGs	9.14419	9.50517	9.12359
ENSMUSG00000041722	Khdc1c	DEGs	DEGs	9.09141	8.80716	8.70268
ENSMUSG00000024589	Nedd4l	DEGs	DEGs	8.76847	6.0969	6.9596
ENSMUSG00000026646	Suv39h2	DEGs	DEGs	9.09672	9.01796	8.95904
ENSMUSG00000005698	Ctcf	DEGs	DEGs	8.83955	8.17957	8.1694
ENSMUSG00000026083	Eif5b	DEGs	DEGs	9.19505	9.75567	9.7303
ENSMUSG00000053931	Cnn3	DEGs	DEGs	9.06416	9.0882	8.75281
ENSMUSG00000030138	Bms1	DEGs	DEGs	9.368	8.22562	9.09121
ENSMUSG00000041126	H2afv	DEGs	DEGs	9.27077	9.46092	8.11796
ENSMUSG00000020392	Cdkn2aipnl	DEGs	DEGs	8.84504	8.24762	7.96684
ENSMUSG00000027496	Aurka	DEGs	DEGs	8.56195	6.77973	8.21816
ENSMUSG00000096225	Lhx8	DEGs	DEGs	9.3513	10.4002	10.149
ENSMUSG00000025439	Clns1a	DEGs	DEGs	8.36127	7.82669	7.57724
ENSMUSG00000057534	Gm15698	DEGs	DEGs	9.15136	9.38579	10.0855
ENSMUSG00000026470	Stx6	DEGs	DEGs	8.48875	9.27033	8.01658
ENSMUSG00000032563	Mrpl3	DEGs	DEGs	8.90061	8.50838	7.96779
ENSMUSG00000037058	Paip2	DEGs	DEGs	9.22198	9.14221	9.80741
ENSMUSG00000057069	Ero1lb	DEGs	DEGs	8.77306	8.00752	7.74257
ENSMUSG00000068205	Macrod2	DEGs	DEGs	8.66468	8.77236	8.36378
ENSMUSG00000020740	Gga3	DEGs	DEGs	8.40106	8.39066	7.7807
ENSMUSG00000037236	Matr3	DEGs	DEGs	9.19256	8.27145	9.1099
ENSMUSG00000017291	Taok1	DEGs	DEGs	8.90929	8.69213	8.31941
ENSMUSG00000027203	Dut	DEGs	DEGs	9.3435	9.35516	8.86611
ENSMUSG00000033940	Brk1	DEGs	DEGs	8.61823	7.09562	7.81356
ENSMUSG00000015671	Psma2	DEGs	DEGs	8.93124	8.9877	8.73272
ENSMUSG00000023572	Ccndbp1	DEGs	DEGs	8.85716	8.4242	8.56137
ENSMUSG00000059713	Rcan3	DEGs	DEGs	8.25874	7.34431	7.11407
ENSMUSG00000067787	Blcap	DEGs	DEGs	8.93915	8.58814	8.28236
ENSMUSG00000004264	Phb2	DEGs	DEGs	8.719	7.40333	8.05668
ENSMUSG00000011831	Evi5	DEGs	DEGs	8.69985	8.81262	8.5487
ENSMUSG00000024576	Csnk1a1	DEGs	DEGs	8.96529	9.58113	9.61914
ENSMUSG00000032047	Acat1	DEGs	DEGs	8.46888	8.24194	8.32211
ENSMUSG00000071072	Ptges3	DEGs	DEGs	8.96715	9.28262	8.81293
ENSMUSG00000024052	Lpin2	DEGs	DEGs	8.9216	8.32107	9.45239
ENSMUSG00000017548	Suz12	DEGs	DEGs	8.90957	9.84017	9.58529
ENSMUSG00000044502	Bod1	DEGs	DEGs	9.49391	11.5173	10.6717
ENSMUSG00000027678	Ncoa3	DEGs	DEGs	8.96153	9.04647	8.78714
ENSMUSG00000042308	Setd1a	DEGs	DEGs	8.74085	4.63049	5.77396
ENSMUSG00000021929	Kpna3	DEGs	DEGs	8.61975	8.46708	8.53175
ENSMUSG00000001151	Pcnt	DEGs	DEGs	8.84943	6.4706	7.50341
ENSMUSG00000032030	Cul5	DEGs	DEGs	8.90529	8.49157	7.74011
ENSMUSG00000022948	Setd4	DEGs	DEGs	8.88226	8.25468	7.8239
ENSMUSG00000091512	Lamtor3	DEGs	DEGs	8.30894	9.96433	8.80303
ENSMUSG00000037369	Kdm6a	DEGs	DEGs	9.12067	9.07022	8.99302
ENSMUSG00000063800	Prpf38a	DEGs	DEGs	8.24252	8.05825	7.60503
ENSMUSG00000018076	Med13l	DEGs	DEGs	8.66235	8.47393	7.7335
ENSMUSG00000036309	Skp1a	DEGs	DEGs	9.24413	10.233	11.1031
ENSMUSG00000024293	Esco1	DEGs	DEGs	8.69346	8.91963	8.52348
ENSMUSG00000020849	Ywhae	DEGs	DEGs	8.39016	8.28552	9.74386
ENSMUSG00000027737	Slc7a11	DEGs	DEGs	8.94703	8.9449	8.76564
ENSMUSG00000024789	Jak2	DEGs	DEGs	9.20396	9.72318	9.65007
ENSMUSG00000003955	Fam162a	DEGs	DEGs	8.85196	8.48845	8.25176
ENSMUSG00000052331	Ankrd44	DEGs	DEGs	9.19454	9.86924	9.17088
ENSMUSG00000051934	Spats2	DEGs	DEGs	8.73898	8.53618	8.27203
ENSMUSG00000055789	E330017A01Rik	DEGs	DEGs	9.15376	9.99306	9.73239
ENSMUSG00000039952	Dag1	DEGs	DEGs	8.84007	8.69297	8.2537
ENSMUSG00000066979	Bub3	DEGs	DEGs	8.60779	8.62309	8.47614
ENSMUSG00000054102	Nlrp9a	DEGs	DEGs	8.57675	8.77924	9.4996
ENSMUSG00000056014	A430033K04Rik	DEGs	DEGs	8.07393	7.4339	8.71558
ENSMUSG00000036136	Fam110c	DEGs	DEGs	8.84658	8.72908	8.56116
ENSMUSG00000029111	Nelfa	DEGs	DEGs	9.04936	9.48921	8.74402
ENSMUSG00000038250	Usp38	DEGs	DEGs	8.4409	9.40007	9.12366
ENSMUSG00000040614	Nlrp9c	DEGs	DEGs	8.63788	8.42761	9.35951
ENSMUSG00000032311	Nrg4	DEGs	DEGs	8.40241	8.31249	7.81916
ENSMUSG00000041870	Ankrd13a	DEGs	DEGs	8.26883	6.13276	7.05549
ENSMUSG00000028809	Srrm1	DEGs	DEGs	8.47212	8.45292	8.07212
ENSMUSG00000040813	Tex264	DEGs	DEGs	8.03522	5.46408	6.70059
ENSMUSG00000075700	Selt	DEGs	DEGs	8.7486	8.94476	8.36656
ENSMUSG00000032485	Scap	DEGs	DEGs	8.18893	7.43028	7.77564
ENSMUSG00000024785	Rcl1	DEGs	DEGs	8.80213	8.44858	8.38772
ENSMUSG00000044792	Isca1	DEGs	DEGs	8.91356	10.0881	9.49009
ENSMUSG00000062210	Tnfaip8	DEGs	DEGs	8.70415	8.57551	8.21577
ENSMUSG00000031781	Ciapin1	DEGs	DEGs	8.63583	8.10585	7.90273
ENSMUSG00000019996	Map7	DEGs	DEGs	8.29374	8.19629	7.7984
ENSMUSG00000020283	Pex13	DEGs	DEGs	8.73185	8.94395	8.57371
ENSMUSG00000024639	Gnaq	DEGs	DEGs	8.29888	8.28399	7.4349
ENSMUSG00000017929	B4galt5	DEGs	DEGs	8.4533	7.72233	7.41644
ENSMUSG00000037296	Lsm1	DEGs	DEGs	8.52081	8.6563	7.80412
ENSMUSG00000029687	Ezh2	DEGs	DEGs	9.00494	9.72303	9.54904
ENSMUSG00000057363	Uxs1	DEGs	DEGs	8.60492	9.19131	8.4887
ENSMUSG00000022052	Ppp2r2a	DEGs	DEGs	8.01871	7.90968	7.62774
ENSMUSG00000037791	Phf12	DEGs	DEGs	8.25146	5.78621	6.66243
ENSMUSG00000015568	Lpl	DEGs	DEGs	8.46669	7.9167	7.75486
ENSMUSG00000027173	Depdc7	DEGs	DEGs	8.94189	9.65451	9.46834
ENSMUSG00000021147	Wdr37	DEGs	DEGs	8.41387	8.51586	8.13733
ENSMUSG00000040935	Padi6	DEGs	DEGs	8.88529	8.53703	9.80392
ENSMUSG00000039530	Tusc3	DEGs	DEGs	8.48217	8.34727	8.46258
ENSMUSG00000024844	Banf1	DEGs	DEGs	7.99871	6.20203	7.82611
ENSMUSG00000106803	RP24-241H23.2	DEGs	DEGs	8.24432	8.19914	7.99196
ENSMUSG00000081044	AU015836	DEGs	DEGs	8.19334	7.84737	9.03986
ENSMUSG00000091896	Ube2d2a	DEGs	DEGs	9.03713	10.5101	10.3406
ENSMUSG00000038330	C87499	DEGs	DEGs	8.76193	9.51484	9.63816
ENSMUSG00000021767	Kat6b	DEGs	DEGs	8.75801	9.28333	8.62442
ENSMUSG00000024603	Dctn4	DEGs	DEGs	8.43864	7.53992	7.37038
ENSMUSG00000038733	Wdr26	DEGs	DEGs	8.61571	8.67876	8.57031
ENSMUSG00000026249	Serpine2	DEGs	DEGs	8.70457	10.4876	9.49756
ENSMUSG00000032340	Neo1	DEGs	DEGs	8.5654	8.3642	7.9855
ENSMUSG00000005580	Adcy9	DEGs	DEGs	7.85492	7.22595	6.3379
ENSMUSG00000039000	Ube3c	DEGs	DEGs	8.6968	8.43935	7.76044
ENSMUSG00000028412	Slc44a1	DEGs	DEGs	8.2991	8.70744	7.91843
ENSMUSG00000046985	Tapt1	DEGs	DEGs	8.73707	9.241	8.48523
ENSMUSG00000021140	Pcnx	DEGs	DEGs	7.85449	7.59276	7.22168
ENSMUSG00000042066	Tmcc2	DEGs	DEGs	7.02371	6.65211	6.39909
ENSMUSG00000034087	Nlrp4b	DEGs	DEGs	9.25842	10.1901	10.087
ENSMUSG00000035191	Rfpl4	DEGs	DEGs	8.32014	8.38476	9.3713
ENSMUSG00000042197	Zfp451	DEGs	DEGs	8.47964	8.54158	8.068
ENSMUSG00000007892	Rplp1	DEGs	DEGs	9.1473	6.86709	6.4236
ENSMUSG00000027669	Gnb4	DEGs	DEGs	8.18038	8.10063	8.04197
ENSMUSG00000001089	Luzp1	DEGs	DEGs	8.18109	6.77432	6.44734
ENSMUSG00000022387	Brd1	DEGs	DEGs	8.51517	8.81132	7.97164
ENSMUSG00000020290	Xpo1	DEGs	DEGs	8.44779	8.27224	7.95146
ENSMUSG00000020260	Pofut2	DEGs	DEGs	8.04441	5.55795	6.15392
ENSMUSG00000090553	Snrpe	DEGs	DEGs	8.53633	8.26422	7.86468
ENSMUSG00000074656	Eif2s2	DEGs	DEGs	8.82384	10.0318	9.3689
ENSMUSG00000033075	Senp1	DEGs	DEGs	8.20115	8.10498	8.07852
ENSMUSG00000027506	Tpd52	DEGs	DEGs	8.11172	8.38695	9.25353
ENSMUSG00000033847	Pla2g4c	DEGs	DEGs	8.10122	7.78578	9.14161
ENSMUSG00000038770	Kpna7	DEGs	DEGs	8.52967	6.68721	7.69556
ENSMUSG00000026388	3110009E18Rik	DEGs	DEGs	8.11953	8.0782	7.63063
ENSMUSG00000028967	Errfi1	DEGs	DEGs	8.08757	8.08971	7.85687
ENSMUSG00000033364	Usp37	DEGs	DEGs	8.06749	8.2787	7.89963
ENSMUSG00000078515	Ddi2	DEGs	DEGs	8.13732	8.09552	7.85845
ENSMUSG00000026743	Mllt10	DEGs	DEGs	8.40244	9.23792	9.12573
ENSMUSG00000020463	Smek2	DEGs	DEGs	8.3586	7.95341	7.84847
ENSMUSG00000002297	Dbf4	DEGs	DEGs	8.07974	9.00419	8.62888
ENSMUSG00000038023	Atp6v0a2	DEGs	DEGs	7.58638	8.47249	8.26551
ENSMUSG00000022412	Mief1	DEGs	DEGs	8.6096	8.8058	8.17789
ENSMUSG00000030424	Zfp939	DEGs	DEGs	7.58102	7.64476	7.13814
ENSMUSG00000017774	Myo1c	DEGs	DEGs	7.32387	5.74578	6.83173
ENSMUSG00000016626	Nlrp14	DEGs	DEGs	8.88424	9.41694	10.3484
ENSMUSG00000007836	Hnrnpa0	DEGs	DEGs	8.08122	7.64051	6.99254
ENSMUSG00000026767	Fam188a	DEGs	DEGs	7.8121	8.09241	7.76769
ENSMUSG00000031924	Cyb5b	DEGs	DEGs	8.06976	7.92628	7.61475
ENSMUSG00000020917	Acly	DEGs	DEGs	8.26945	7.7886	6.68083
ENSMUSG00000018362	Kpna2	DEGs	DEGs	8.4627	9.43981	9.09167
ENSMUSG00000040681	Hmgn1	DEGs	DEGs	8.19571	8.53884	8.21133
ENSMUSG00000022961	Son	DEGs	DEGs	8.25045	8.3498	8.03272
ENSMUSG00000024501	Dpysl3	DEGs	DEGs	7.17456	6.00283	6.80649
ENSMUSG00000026154	Sdhaf4	DEGs	DEGs	8.36853	8.8333	8.25976
ENSMUSG00000034484	Snx2	DEGs	DEGs	8.15277	8.97923	7.80749
ENSMUSG00000028693	Nasp	DEGs	DEGs	8.05809	7.8524	8.58375
ENSMUSG00000019961	Tmpo	DEGs	DEGs	8.02724	8.19081	7.88185
ENSMUSG00000079042	Apela	DEGs	DEGs	8.08607	7.62787	8.61507
ENSMUSG00000022807	Osbpl11	DEGs	DEGs	8.20256	7.44395	7.06035
ENSMUSG00000024227	Pdzph1	DEGs	DEGs	8.18898	7.84451	7.39274
ENSMUSG00000038379	Ttk	DEGs	DEGs	8.36255	9.46747	9.39463
ENSMUSG00000037989	Wnk2	DEGs	DEGs	8.15845	6.0992	7.13948
ENSMUSG00000040151	Hs2st1	DEGs	DEGs	7.99251	7.67154	7.5845
ENSMUSG00000035770	Dync1li2	DEGs	DEGs	6.44302	5.53851	5.23314
ENSMUSG00000027715	Ccna2	DEGs	DEGs	7.89814	7.9401	7.78668
ENSMUSG00000037270	4932438A13Rik	DEGs	DEGs	8.10154	7.53119	7.19976
ENSMUSG00000045193	Cirbp	DEGs	DEGs	8.10778	7.29946	6.18227
ENSMUSG00000030057	Cnbp	DEGs	DEGs	8.63074	9.24845	9.22879
ENSMUSG00000008429	Herpud2	DEGs	DEGs	8.16443	8.79279	8.59237
ENSMUSG00000017776	Crk	DEGs	DEGs	7.59524	8.38693	8.21386
ENSMUSG00000026869	Psmd5	DEGs	DEGs	8.2698	8.48029	8.94915
ENSMUSG00000020847	Rph3al	DEGs	DEGs	7.55824	7.09703	7.42173
ENSMUSG00000021731	Mrps30	DEGs	DEGs	7.63831	7.59283	7.33691
ENSMUSG00000033487	Fndc3a	DEGs	DEGs	8.10151	8.75439	8.74249
ENSMUSG00000025950	Idh1	DEGs	DEGs	7.98687	7.68851	6.37965
ENSMUSG00000094870	Zfp131	DEGs	DEGs	8.58112	8.86845	8.09423
ENSMUSG00000015757	Ppil4	DEGs	DEGs	7.88459	7.37396	7.08899
ENSMUSG00000043323	Fbrsl1	DEGs	DEGs	7.59759	6.27273	7.2169
ENSMUSG00000024091	Vapa	DEGs	DEGs	8.0402	9.08879	9.00921
ENSMUSG00000041459	Tardbp	DEGs	DEGs	8.29481	8.62945	7.79357
ENSMUSG00000070639	Lrrc8b	DEGs	DEGs	7.98541	8.29244	7.91173
ENSMUSG00000039616	Mocos	DEGs	DEGs	7.31512	5.73505	6.92203
ENSMUSG00000022559	Fbxl6	DEGs	DEGs	7.20418	4.99966	6.0512
ENSMUSG00000032376	Usp3	DEGs	DEGs	8.15804	7.97874	7.92117
ENSMUSG00000015597	Zfp318	DEGs	DEGs	7.6778	7.80995	7.3401
ENSMUSG00000030911	Zp2	DEGs	DEGs	8.58022	8.68538	9.70223
ENSMUSG00000021484	Lman2	DEGs	DEGs	8.09746	7.69761	7.51222
ENSMUSG00000004319	Clcn3	DEGs	DEGs	7.76583	8.05151	7.64887
ENSMUSG00000021385	Ippk	DEGs	DEGs	7.8623	7.70944	8.32695
ENSMUSG00000041057	Wdr43	DEGs	DEGs	8.29236	8.5165	7.83517
ENSMUSG00000046836	Brox	DEGs	DEGs	7.93137	7.53892	7.16545
ENSMUSG00000024604	Rbm22	DEGs	DEGs	7.80209	8.01334	7.82475
ENSMUSG00000066043	Phactr4	DEGs	DEGs	7.82696	7.12668	6.60692
ENSMUSG00000025231	Sufu	DEGs	DEGs	7.71572	6.53526	7.14313
ENSMUSG00000020770	Unk	DEGs	DEGs	7.57862	4.76789	6.03378
ENSMUSG00000038628	Polr3k	DEGs	DEGs	8.63686	9.3307	8.13426
ENSMUSG00000045969	Ing1	DEGs	DEGs	7.79441	7.74542	7.56854
ENSMUSG00000022070	Bora	DEGs	DEGs	7.84666	8.07252	7.3293
ENSMUSG00000022791	Tnk2	DEGs	DEGs	8.03925	6.2935	7.62383
ENSMUSG00000027001	Dusp19	DEGs	DEGs	6.88046	6.11285	5.30512
ENSMUSG00000024378	Stard4	DEGs	DEGs	8.24647	8.10117	6.42014
ENSMUSG00000021745	Ptprg	DEGs	DEGs	7.919	7.55995	7.62038
ENSMUSG00000031154	Otud5	DEGs	DEGs	8.17	7.91681	7.61911
ENSMUSG00000022400	Rbx1	DEGs	DEGs	8.15996	8.64064	7.95455
ENSMUSG00000014592	Camta1	DEGs	DEGs	7.86377	7.90081	8.7714
ENSMUSG00000002205	Vrk3	DEGs	DEGs	7.80717	7.49256	6.71483
ENSMUSG00000014959	Gorasp2	DEGs	DEGs	7.89793	7.81342	7.85231
ENSMUSG00000069089	Cdk7	DEGs	DEGs	7.8387	7.17198	6.89046
ENSMUSG00000045328	Cenpe	DEGs	DEGs	8.31278	9.11616	9.07822
ENSMUSG00000037999	Arap2	DEGs	DEGs	7.95977	8.43337	8.56594
ENSMUSG00000032637	Atxn2l	DEGs	DEGs	8.12036	6.30662	7.15943
ENSMUSG00000022436	Sh3bp1	DEGs	DEGs	6.97901	6.04179	5.58354
ENSMUSG00000017421	Zfp207	DEGs	DEGs	7.62533	8.76031	8.42672
ENSMUSG00000026116	Tmem131	DEGs	DEGs	8.1018	7.7851	7.17014
ENSMUSG00000034432	Cops8	DEGs	DEGs	7.61667	7.39495	7.41928
ENSMUSG00000019857	Asf1a	DEGs	DEGs	8.01054	8.86855	8.71631
ENSMUSG00000005204	Senp3	DEGs	DEGs	7.6792	7.17077	7.04445
ENSMUSG00000037795	N4bp2	DEGs	DEGs	8.1766	9.07097	8.80504
ENSMUSG00000037570	Mcrs1	DEGs	DEGs	7.01676	4.71386	6.23037
ENSMUSG00000045962	Wnk1	DEGs	DEGs	8.04671	7.96472	8.66754
ENSMUSG00000028936	Rpl22	DEGs	DEGs	7.42659	6.88819	6.71252
ENSMUSG00000030291	Med21	DEGs	DEGs	7.82162	8.01393	7.60597
ENSMUSG00000022677	Fopnl	DEGs	DEGs	7.77839	7.92976	7.44943
ENSMUSG00000039748	Exo1	DEGs	DEGs	7.82657	7.74295	7.66819
ENSMUSG00000019832	Rab32	DEGs	DEGs	7.9259	8.1761	7.60647
ENSMUSG00000031403	Dkc1	DEGs	DEGs	7.79339	7.12519	7.06313
ENSMUSG00000031021	Tmem9b	DEGs	DEGs	7.8852	7.84697	7.18627
ENSMUSG00000018160	Med1	DEGs	DEGs	7.52366	7.55317	7.36936
ENSMUSG00000042548	Asxl1	DEGs	DEGs	7.99844	7.86679	7.80277
ENSMUSG00000036707	Cab39	DEGs	DEGs	7.38553	7.1695	7.12665
ENSMUSG00000021785	Ngly1	DEGs	DEGs	7.14378	6.9509	6.92143
ENSMUSG00000030232	Aebp2	DEGs	DEGs	7.19189	7.0981	6.86831
ENSMUSG00000032560	Dnajc13	DEGs	DEGs	7.53848	8.32612	8.34814
ENSMUSG00000037159	Wee2	DEGs	DEGs	7.72736	7.78934	8.55997
ENSMUSG00000033909	Usp36	DEGs	DEGs	7.56563	6.7004	6.35571
ENSMUSG00000029592	Usp30	DEGs	DEGs	7.79258	7.70501	7.47891
ENSMUSG00000021228	Acot3	DEGs	DEGs	7.82293	8.30748	7.42657
ENSMUSG00000044768	D1Ertd622e	DEGs	DEGs	7.70237	7.88725	7.39527
ENSMUSG00000037474	Dtl	DEGs	DEGs	7.87463	8.18876	7.74885
ENSMUSG00000020694	Tlk2	DEGs	DEGs	7.77552	7.4461	6.93195
ENSMUSG00000028609	Magoh	DEGs	DEGs	7.48513	7.54692	7.37204
ENSMUSG00000020929	Eftud2	DEGs	DEGs	7.11678	4.95552	6.06752
ENSMUSG00000025041	Nt5c2	DEGs	DEGs	6.70012	6.52977	6.20854
ENSMUSG00000019988	Nedd1	DEGs	DEGs	7.58819	7.72046	7.2397
ENSMUSG00000028211	Trp53inp1	DEGs	DEGs	7.88821	7.80059	7.65807
ENSMUSG00000038925	E330034G19Rik	DEGs	DEGs	8.24832	8.17489	8.93851
ENSMUSG00000028868	Wasf2	DEGs	DEGs	8.33089	6.27037	7.21505
ENSMUSG00000015759	Cnih1	DEGs	DEGs	7.57298	7.79975	7.43062
ENSMUSG00000042035	Igsf3	DEGs	DEGs	7.7427	7.7784	8.56521
ENSMUSG00000040234	Tm7sf3	DEGs	DEGs	7.39459	7.2417	7.08365
ENSMUSG00000078812	Eif5a	DEGs	DEGs	7.5425	4.82789	6.18256
ENSMUSG00000050188	Lsm10	DEGs	DEGs	7.04913	5.01602	6.20867
ENSMUSG00000031818	Cox4i1	DEGs	DEGs	8.29518	7.81434	7.54499
ENSMUSG00000005354	Txn2	DEGs	DEGs	6.86044	3.86759	5.29538
ENSMUSG00000032178	Ilf3	DEGs	DEGs	8.06364	8.13687	7.69393
ENSMUSG00000002489	Tiam1	DEGs	DEGs	7.61407	7.68401	8.57504
ENSMUSG00000021670	Hmgcr	DEGs	DEGs	7.6163	7.12413	7.0699
ENSMUSG00000025316	Banp	DEGs	DEGs	8.06114	8.03669	7.71973
ENSMUSG00000022434	Fam118a	DEGs	DEGs	7.60805	7.63705	7.46925
ENSMUSG00000014769	Psmb1	DEGs	DEGs	7.41204	7.02077	7.06525
ENSMUSG00000000399	Ndufa9	DEGs	DEGs	7.27512	7.28178	6.3606
ENSMUSG00000062006	Rpl34	DEGs	DEGs	8.23024	7.823	7.51443
ENSMUSG00000027367	Stard7	DEGs	DEGs	7.22591	7.4098	8.0426
ENSMUSG00000002015	Bcap31	DEGs	DEGs	8.45218	8.53181	8.27008
ENSMUSG00000004100	Ppan	DEGs	DEGs	8.27837	6.23583	7.50008
ENSMUSG00000044167	Foxo1	DEGs	DEGs	7.62273	7.84306	8.50665
ENSMUSG00000041219	Arhgap11a	DEGs	DEGs	7.39335	7.12353	7.1331
ENSMUSG00000034826	Nup54	DEGs	DEGs	7.84894	7.81701	7.60348
ENSMUSG00000037210	Fam193a	DEGs	DEGs	7.79551	6.50915	7.64143
ENSMUSG00000053841	Txlna	DEGs	DEGs	7.37374	5.19955	6.47597
ENSMUSG00000053768	Chchd3	DEGs	DEGs	6.90107	6.54921	6.59173
ENSMUSG00000026608	Kctd3	DEGs	DEGs	7.87381	8.70375	8.49556
ENSMUSG00000042650	Alkbh5	DEGs	DEGs	7.91034	7.84111	8.7633
ENSMUSG00000013878	Rnf170	DEGs	DEGs	7.86355	6.82827	6.70332
ENSMUSG00000022451	Twf1	DEGs	DEGs	7.29349	7.50351	6.69287
ENSMUSG00000019794	Katna1	DEGs	DEGs	7.48803	7.63019	8.18935
ENSMUSG00000028820	Sfpq	DEGs	DEGs	7.20244	6.23373	6.84827
ENSMUSG00000019916	P4ha1	DEGs	DEGs	7.21558	5.24878	6.49172
ENSMUSG00000035297	Cops4	DEGs	DEGs	7.90754	7.68989	7.66925
ENSMUSG00000021975	Ints9	DEGs	DEGs	7.5043	6.3171	7.17165
ENSMUSG00000042167	Papd4	DEGs	DEGs	6.82829	6.98842	6.39031
ENSMUSG00000052459	Atp6v1a	DEGs	DEGs	7.51046	8.66402	8.54387
ENSMUSG00000002307	Daxx	DEGs	DEGs	7.32323	5.84453	6.53681
ENSMUSG00000035941	Ibtk	DEGs	DEGs	7.33873	7.42262	8.22367
ENSMUSG00000015721	Nlrp5	DEGs	DEGs	7.57884	7.36165	8.29734
ENSMUSG00000042439	Zfp532	DEGs	DEGs	7.5994	7.76407	7.14289
ENSMUSG00000043858	Nup62	DEGs	DEGs	6.87805	5.71551	6.59682
ENSMUSG00000042229	Rabif	DEGs	DEGs	6.56621	5.93006	5.8655
ENSMUSG00000021483	Cdk20	DEGs	DEGs	8.10557	8.55492	7.81446
ENSMUSG00000024072	Yipf4	DEGs	DEGs	7.56766	7.64929	7.16715
ENSMUSG00000094530	Gm21399	DEGs	DEGs	7.0699	6.39774	6.45453
ENSMUSG00000021557	Agtpbp1	DEGs	DEGs	7.29751	7.58819	7.06037
ENSMUSG00000096687	AA474331	DEGs	DEGs	7.00073	7.23297	6.76716
ENSMUSG00000039725	Trp53rka	DEGs	DEGs	6.20136	6.27317	5.65303
ENSMUSG00000005610	Eif4g2	DEGs	DEGs	8.20079	8.9266	8.89895
ENSMUSG00000025577	Cbx2	DEGs	DEGs	7.65796	7.77011	7.2992
ENSMUSG00000019891	Dcbld1	DEGs	DEGs	6.83422	5.60367	6.56794
ENSMUSG00000029249	Rest	DEGs	DEGs	7.68992	9.24424	8.4266
ENSMUSG00000021022	Ppp2r3c	DEGs	DEGs	7.05213	6.83467	6.67077
ENSMUSG00000002733	Plekha3	DEGs	DEGs	7.34965	8.2374	8.08741
ENSMUSG00000059434	Gckr	DEGs	DEGs	6.6926	5.88771	5.54078
ENSMUSG00000024067	Dpy30	DEGs	DEGs	7.88168	9.37538	8.97757
ENSMUSG00000025451	Paip1	DEGs	DEGs	7.58987	8.90705	8.61924
ENSMUSG00000021772	Nkiras1	DEGs	DEGs	7.56658	7.40842	8.10954
ENSMUSG00000024712	Rfk	DEGs	DEGs	7.66993	8.3446	8.40863
ENSMUSG00000022698	Naa50	DEGs	DEGs	7.51197	8.09526	8.0581
ENSMUSG00000037373	Ctbp1	DEGs	DEGs	6.91683	4.40372	3.67533
ENSMUSG00000035227	Spcs2	DEGs	DEGs	7.0439	7.09535	7.01233
ENSMUSG00000034518	Hmgxb4	DEGs	DEGs	7.3671	7.89822	7.89667
ENSMUSG00000003344	Btbd2	DEGs	DEGs	7.1653	4.80037	6.09819
ENSMUSG00000001687	Ubl3	DEGs	DEGs	7.58065	7.45469	7.39891
ENSMUSG00000026088	Mitd1	DEGs	DEGs	7.23877	6.95535	6.77357
ENSMUSG00000071172	Srsf3	DEGs	DEGs	7.77266	7.8373	7.6215
ENSMUSG00000022280	Rnf19a	DEGs	DEGs	7.35708	6.98702	6.83846
ENSMUSG00000039740	Alg2	DEGs	DEGs	5.78429	5.77703	4.59478
ENSMUSG00000053907	Mat2a	DEGs	DEGs	7.62804	7.57678	6.38806
ENSMUSG00000040957	Cables1	DEGs	DEGs	6.14663	5.00748	3.98972
ENSMUSG00000032547	Ryk	DEGs	DEGs	7.89915	8.19847	7.64459
ENSMUSG00000002052	Supt6	DEGs	DEGs	6.18737	4.02172	5.63098
ENSMUSG00000015776	Med22	DEGs	DEGs	7.37415	7.24901	7.93074
ENSMUSG00000032633	Flcn	DEGs	DEGs	7.5368	8.80701	8.13297
ENSMUSG00000006800	Sulf2	DEGs	DEGs	7.63631	7.32415	7.01373
ENSMUSG00000022377	Asap1	DEGs	DEGs	7.36724	7.18944	7.21551
ENSMUSG00000045210	Vcpip1	DEGs	DEGs	7.11563	7.24209	7.0809
ENSMUSG00000026021	Sumo1	DEGs	DEGs	7.32027	7.57444	7.07393
ENSMUSG00000039835	Nhsl1	DEGs	DEGs	7.53452	8.48002	8.09189
ENSMUSG00000042688	Mapk6	DEGs	DEGs	6.68023	6.85176	7.56002
ENSMUSG00000038622	Med30	DEGs	DEGs	7.31395	7.02488	6.7733
ENSMUSG00000029632	Ndufa4	DEGs	DEGs	7.01153	6.90232	6.71435
ENSMUSG00000056999	Ide	DEGs	DEGs	6.76703	6.69452	6.28963
ENSMUSG00000026790	Odf2	DEGs	DEGs	7.13671	6.1205	6.71609
ENSMUSG00000047412	Zbtb44	DEGs	DEGs	7.07382	7.48847	6.89884
ENSMUSG00000094992	Fbxw25	DEGs	DEGs	6.43602	6.21029	7.12735
ENSMUSG00000086727	4931428L18Rik	DEGs	DEGs	7.33886	9.00875	7.92001
ENSMUSG00000025050	Pcgf6	DEGs	DEGs	7.71178	8.63917	8.57078
ENSMUSG00000021216	Tubal3	DEGs	DEGs	6.84325	6.7382	6.13569
ENSMUSG00000033111	3830406C13Rik	DEGs	DEGs	8.02999	10.3135	8.78467
ENSMUSG00000070544	Top1	DEGs	DEGs	7.14924	7.18355	7.8268
ENSMUSG00000038990	Cables2	DEGs	DEGs	6.98438	6.96567	6.32188
ENSMUSG00000028527	Ak4	DEGs	DEGs	7.04604	5.99077	7.3329
ENSMUSG00000037643	Prkci	DEGs	DEGs	7.68999	7.51017	6.64816
ENSMUSG00000028886	Eya3	DEGs	DEGs	6.56805	5.0928	5.76869
ENSMUSG00000024740	Ddb1	DEGs	DEGs	7.84693	7.62435	8.18545
ENSMUSG00000031826	Usp10	DEGs	DEGs	7.21445	7.10362	7.04368
ENSMUSG00000050002	Idnk	DEGs	DEGs	6.67394	5.09429	5.84102
ENSMUSG00000038697	Taf5l	DEGs	DEGs	6.82752	6.36727	6.13666
ENSMUSG00000019818	Cd164	DEGs	DEGs	7.97735	8.91941	8.58511
ENSMUSG00000024424	Ttc39c	DEGs	DEGs	7.85087	7.7056	7.10661
ENSMUSG00000019775	Rgs17	DEGs	DEGs	7.82415	7.36496	7.38055
ENSMUSG00000073563	Csnk1g3	DEGs	DEGs	7.30822	8.23178	7.93125
ENSMUSG00000002635	Pdcd2l	DEGs	DEGs	7.52494	7.43783	8.25247
ENSMUSG00000058291	Zfp68	DEGs	DEGs	7.33913	7.98838	8.00468
ENSMUSG00000032344	Mb21d1	DEGs	DEGs	6.36829	6.11055	6.93852
ENSMUSG00000024856	Cdk2ap2	DEGs	DEGs	6.83739	4.5755	5.75768
ENSMUSG00000047963	Stbd1	DEGs	DEGs	7.80738	7.84196	8.6951
ENSMUSG00000038982	Bloc1s5	DEGs	DEGs	6.22225	5.54164	4.96567
ENSMUSG00000018796	Acsl1	DEGs	DEGs	7.08478	7.22552	8.05691
ENSMUSG00000055403	4933427D06Rik	DEGs	DEGs	6.99273	6.71854	8.10952
ENSMUSG00000046675	Tmem251	DEGs	DEGs	7.0008	6.47084	6.42087
ENSMUSG00000026637	Traf5	DEGs	DEGs	7.52886	7.05664	6.48648
ENSMUSG00000037712	Fermt2	DEGs	DEGs	7.33674	7.93176	7.97525
ENSMUSG00000024986	Hhex	DEGs	DEGs	7.55844	7.46692	7.14044
ENSMUSG00000056342	Usp34	DEGs	DEGs	6.84346	7.69936	7.5312
ENSMUSG00000047126	Cltc	DEGs	DEGs	7.01628	6.97402	7.97158
ENSMUSG00000000085	Scmh1	DEGs	DEGs	7.24673	6.72648	6.6561
ENSMUSG00000021711	Trappc13	DEGs	DEGs	7.532	7.16042	7.0804
ENSMUSG00000037857	Nufip2	DEGs	DEGs	7.268	7.31553	7.13121
ENSMUSG00000028530	Jak1	DEGs	DEGs	7.464	7.6247	8.34735
ENSMUSG00000032582	Rbm6	DEGs	DEGs	7.22189	7.39719	7.04678
ENSMUSG00000036315	Znrd1	DEGs	DEGs	7.24608	6.68364	6.26089
ENSMUSG00000040771	Oard1	DEGs	DEGs	6.90425	5.9917	5.8439
ENSMUSG00000031910	Has3	DEGs	DEGs	7.88775	8.6232	6.94507
ENSMUSG00000035139	Secisbp2	DEGs	DEGs	7.30829	7.96109	6.72043
ENSMUSG00000008958	Vps72	DEGs	DEGs	6.03737	2.1656	3.05173
ENSMUSG00000027162	Lin7c	DEGs	DEGs	7.62282	8.22727	7.12881
ENSMUSG00000048310	Pskh1	DEGs	DEGs	7.47406	7.70321	7.11047
ENSMUSG00000024287	Thoc1	DEGs	DEGs	7.21325	7.24546	6.51403
ENSMUSG00000005672	Kit	DEGs	DEGs	6.83862	7.09763	8.16599
ENSMUSG00000019943	Atp2b1	DEGs	DEGs	7.13689	7.24163	7.90616
ENSMUSG00000040297	Suco	DEGs	DEGs	7.73505	8.93493	8.56903
ENSMUSG00000027981	Rnpc3	DEGs	DEGs	6.65584	6.65549	6.34965
ENSMUSG00000028333	Anp32b	DEGs	DEGs	7.28026	7.27779	6.98745
ENSMUSG00000024068	Spast	DEGs	DEGs	7.41634	7.88191	7.85067
ENSMUSG00000028032	Papss1	DEGs	DEGs	7.04407	6.73233	6.61151
ENSMUSG00000026799	Med27	DEGs	DEGs	6.97284	5.70747	6.56995
ENSMUSG00000031715	Smarca5	DEGs	DEGs	6.93693	6.88258	6.81633
ENSMUSG00000072568	Fam84b	DEGs	DEGs	7.31826	8.86659	8.35816
ENSMUSG00000046861	Hectd3	DEGs	DEGs	6.57643	4.94486	6.18091
ENSMUSG00000028560	Usp1	DEGs	DEGs	6.83054	7.99219	7.54602
ENSMUSG00000039220	Ppp1r10	DEGs	DEGs	6.94714	6.25007	7.59739
ENSMUSG00000049800	Sertad2	DEGs	DEGs	6.1494	5.13624	4.94326
ENSMUSG00000030204	Ddx47	DEGs	DEGs	5.99957	5.68014	5.04197
ENSMUSG00000025287	Acot9	DEGs	DEGs	7.13059	7.17482	6.81517
ENSMUSG00000027999	Pla2g12a	DEGs	DEGs	7.11607	7.3771	6.88781
ENSMUSG00000004865	Srpk1	DEGs	DEGs	7.28422	7.09579	7.8707
ENSMUSG00000044763	Trmt10c	DEGs	DEGs	7.14189	7.59201	6.93193
ENSMUSG00000037720	Tmem33	DEGs	DEGs	7.64179	8.63022	7.44916
ENSMUSG00000041915	Ammecr1l	DEGs	DEGs	7.03657	7.27792	6.89291
ENSMUSG00000027865	Gdap2	DEGs	DEGs	6.86352	6.77209	7.47202
ENSMUSG00000015869	Prpsap1	DEGs	DEGs	6.91538	5.9339	6.66105
ENSMUSG00000021978	Extl3	DEGs	DEGs	6.6867	4.94665	6.33471
ENSMUSG00000022014	Epsti1	DEGs	DEGs	6.86629	7.03075	6.54489
ENSMUSG00000021796	Bmpr1a	DEGs	DEGs	7.22115	7.15521	7.00476
ENSMUSG00000079508	Apoo	DEGs	DEGs	6.86045	6.86818	6.47026
ENSMUSG00000025777	Gdap1	DEGs	DEGs	7.70036	8.9049	8.50659
ENSMUSG00000035778	Ggta1	DEGs	DEGs	7.3341	6.97496	6.99339
ENSMUSG00000032897	Nfyc	DEGs	DEGs	6.55057	5.06135	6.27356
ENSMUSG00000048109	Rbm15	DEGs	DEGs	6.83442	6.48597	6.18665
ENSMUSG00000027510	Rbm38	DEGs	DEGs	7.14626	5.94186	5.57039
ENSMUSG00000002102	Psmc3	DEGs	DEGs	6.75353	4.93727	5.80783
ENSMUSG00000030876	Mettl9	DEGs	DEGs	7.28667	8.95637	8.01229
ENSMUSG00000027465	Tbc1d20	DEGs	DEGs	7.19159	7.84259	6.47085
ENSMUSG00000006599	Gtf2h1	DEGs	DEGs	7.34251	7.09295	6.98155
ENSMUSG00000027490	E2f1	DEGs	DEGs	7.28677	5.79427	6.82323
ENSMUSG00000018899	Irf1	DEGs	DEGs	6.90268	7.18268	6.88031
ENSMUSG00000001729	Akt1	DEGs	DEGs	6.44394	3.24764	4.38654
ENSMUSG00000024498	Tcerg1	DEGs	DEGs	6.76907	6.37997	6.36495
ENSMUSG00000036111	Lmo1	DEGs	DEGs	7.72654	8.42594	6.97951
ENSMUSG00000039456	Morc3	DEGs	DEGs	7.50069	7.75119	6.59349
ENSMUSG00000046997	Spsb4	DEGs	DEGs	6.46613	5.10021	4.76619
ENSMUSG00000025921	Rdh10	DEGs	DEGs	6.94569	6.70044	7.63564
ENSMUSG00000033031	C330027C09Rik	DEGs	DEGs	7.41636	7.75301	7.27583
ENSMUSG00000026766	Mmadhc	DEGs	DEGs	6.90426	6.76071	7.31176
ENSMUSG00000006586	Runx1t1	DEGs	DEGs	7.59744	7.51617	7.42047
ENSMUSG00000021055	Esr2	DEGs	DEGs	6.52111	6.34706	7.05573
ENSMUSG00000010721	Lmbr1	DEGs	DEGs	7.54991	7.51512	8.20269
ENSMUSG00000022751	Nit2	DEGs	DEGs	6.87975	7.05309	6.58433
ENSMUSG00000079317	Trappc2	DEGs	DEGs	6.31894	6.75652	5.99466
ENSMUSG00000074991	Gabrr3	DEGs	DEGs	6.92411	7.46504	6.53281
ENSMUSG00000071604	Fam189a2	DEGs	DEGs	6.2629	6.32107	5.76971
ENSMUSG00000029148	Nrbp1	DEGs	DEGs	7.23866	3.93904	5.85838
ENSMUSG00000009291	Pttg1ip	DEGs	DEGs	7.18427	7.4044	8.10844
ENSMUSG00000053716	Dusp7	DEGs	DEGs	6.72934	4.92766	6.11192
ENSMUSG00000022983	Scaf4	DEGs	DEGs	7.39927	7.37709	6.87405
ENSMUSG00000008682	Rpl10	DEGs	DEGs	7.31449	6.56377	6.40933
ENSMUSG00000021460	Auh	DEGs	DEGs	7.2464	6.99526	7.87723
ENSMUSG00000026915	Strbp	DEGs	DEGs	6.94876	7.55386	7.38393
ENSMUSG00000020863	Luc7l3	DEGs	DEGs	7.3369	7.30436	7.05288
ENSMUSG00000039016	Timm8b	DEGs	DEGs	7.59693	8.7276	8.43056
ENSMUSG00000040667	Nup88	DEGs	DEGs	6.93504	8.15766	8.00071
ENSMUSG00000039883	Lrrc17	DEGs	DEGs	7.60487	7.27291	8.62243
ENSMUSG00000031879	Fam96b	DEGs	DEGs	6.75597	5.21151	6.22849
ENSMUSG00000022089	Bin3	DEGs	DEGs	6.03875	4.04564	5.477
ENSMUSG00000058799	Nap1l1	DEGs	DEGs	7.07102	7.4643	6.93424
ENSMUSG00000041297	Cdk13	DEGs	DEGs	6.35045	6.59231	6.14447
ENSMUSG00000061104	Gm10094	DEGs	DEGs	8.0132	9.07686	8.7782
ENSMUSG00000038342	Mlxip	DEGs	DEGs	6.82106	6.6074	6.21408
ENSMUSG00000048807	Slc35e4	DEGs	DEGs	5.30512	1.94468	3.89414
ENSMUSG00000037013	Ss18	DEGs	DEGs	6.67582	7.30193	7.24638
ENSMUSG00000021824	Ap3m1	DEGs	DEGs	7.18587	7.40674	7.06259
ENSMUSG00000000827	Tpd52l2	DEGs	DEGs	7.50942	8.46006	8.33022
ENSMUSG00000026922	Agpat2	DEGs	DEGs	6.82726	5.51369	6.49743
ENSMUSG00000040385	Ppp1ca	DEGs	DEGs	6.442	3.615	5.37812
ENSMUSG00000074238	Ap1ar	DEGs	DEGs	6.47621	6.55855	6.14688
ENSMUSG00000059554	Ccdc28a	DEGs	DEGs	7.16372	7.22023	6.91502
ENSMUSG00000037503	Fam168b	DEGs	DEGs	6.14894	5.74304	5.28985
ENSMUSG00000025147	Mob2	DEGs	DEGs	6.56621	2.47114	3.91341
ENSMUSG00000029048	Rer1	DEGs	DEGs	7.77604	6.61682	6.09991
ENSMUSG00000027433	Xrn2	DEGs	DEGs	7.07444	7.60531	7.60584
ENSMUSG00000035325	Sec31a	DEGs	DEGs	6.68071	5.25558	6.51488
ENSMUSG00000067365	Tmem128	DEGs	DEGs	6.72964	6.80596	6.42493
ENSMUSG00000051154	Commd3	DEGs	DEGs	6.47782	5.71092	5.77384
ENSMUSG00000055184	Fam72a	DEGs	DEGs	6.89712	6.6973	6.7616
ENSMUSG00000023192	Grm2	DEGs	DEGs	6.74654	6.45178	7.61002
ENSMUSG00000022338	Eny2	DEGs	DEGs	7.06602	7.16631	7.01435
ENSMUSG00000040570	Rundc3b	DEGs	DEGs	6.54781	6.30833	6.11467
ENSMUSG00000024127	Prepl	DEGs	DEGs	6.93502	6.00487	6.73102
ENSMUSG00000008333	Snrpb2	DEGs	DEGs	6.80904	6.47165	6.4525
ENSMUSG00000097131	D230017M19Rik	DEGs	DEGs	6.414	5.65412	7.25354
ENSMUSG00000032235	Ice2	DEGs	DEGs	7.4594	8.43437	8.24412
ENSMUSG00000037742	Eef1a1	DEGs	DEGs	6.84733	6.7244	7.77255
ENSMUSG00000040276	Pacsin1	DEGs	DEGs	6.52379	4.05005	5.14722
ENSMUSG00000030697	Ppp4c	DEGs	DEGs	6.97469	4.13005	5.07698
ENSMUSG00000071253	Slc25a16	DEGs	DEGs	6.51406	7.69668	7.04785
ENSMUSG00000031948	Kars	DEGs	DEGs	7.27756	5.86814	6.74688
ENSMUSG00000018651	Tada2a	DEGs	DEGs	6.50795	6.33629	6.11001
ENSMUSG00000061079	Zfp143	DEGs	DEGs	7.00062	7.76661	6.52193
ENSMUSG00000026924	Sec16a	DEGs	DEGs	7.69084	7.60158	7.3851
ENSMUSG00000030102	Itpr1	DEGs	DEGs	6.98868	6.95715	7.62001
ENSMUSG00000022812	Gsk3b	DEGs	DEGs	7.29648	6.75039	6.44257
ENSMUSG00000035234	Fam175a	DEGs	DEGs	5.65948	5.45738	5.19968
ENSMUSG00000070305	Mpzl3	DEGs	DEGs	6.05717	5.27196	4.93101
ENSMUSG00000000037	Scml2	DEGs	DEGs	7.1914	7.49988	7.09607
ENSMUSG00000067995	Gtf2f2	DEGs	DEGs	6.90335	6.94801	6.56244
ENSMUSG00000028677	Rnf220	DEGs	DEGs	6.82977	3.72457	5.93344
ENSMUSG00000015733	Capza2	DEGs	DEGs	6.98495	8.21406	7.53377
ENSMUSG00000031467	Agpat5	DEGs	DEGs	6.88412	7.19844	6.48031
ENSMUSG00000028556	Dock7	DEGs	DEGs	7.09235	7.89653	7.77765
ENSMUSG00000030706	Mrpl48	DEGs	DEGs	6.76348	6.12626	7.37041
ENSMUSG00000021669	Col4a3bp	DEGs	DEGs	6.63322	7.93005	7.42574
ENSMUSG00000029238	Clock	DEGs	DEGs	6.91002	7.0107	6.55744
ENSMUSG00000022607	Ptk2	DEGs	DEGs	7.1019	7.55622	6.89584
ENSMUSG00000001166	Oas1c	DEGs	DEGs	7.1313	6.87196	7.88527
ENSMUSG00000001168	Oas1h	DEGs	DEGs	6.67243	6.69144	7.58974
ENSMUSG00000060508	Nlrp9b	DEGs	DEGs	7.72372	7.86412	8.80826
ENSMUSG00000041028	Ghitm	DEGs	DEGs	7.32435	8.16122	7.87931
ENSMUSG00000035958	Tdp2	DEGs	DEGs	6.87864	8.3566	7.73919
ENSMUSG00000003037	Rab8a	DEGs	DEGs	6.43511	4.839	6.01761
ENSMUSG00000034154	Ino80	DEGs	DEGs	6.93337	6.98485	6.64475
ENSMUSG00000061689	Dlgap4	DEGs	DEGs	7.14823	4.3743	5.96185
ENSMUSG00000046556	Zfp319	DEGs	DEGs	6.28681	6.59991	6.01058
ENSMUSG00000028300	3110043O21Rik	DEGs	DEGs	5.78539	6.42917	6.49584
ENSMUSG00000025366	Esyt1	DEGs	DEGs	6.08179	3.44459	4.41631
ENSMUSG00000021000	Ctage5	DEGs	DEGs	7.04739	7.31269	6.93059
ENSMUSG00000025324	Atp10a	DEGs	DEGs	6.71417	6.65609	6.13656
ENSMUSG00000020528	Prpsap2	DEGs	DEGs	7.16699	7.82088	7.89531
ENSMUSG00000028954	Nub1	DEGs	DEGs	6.83065	5.53089	6.68929
ENSMUSG00000030451	Herc2	DEGs	DEGs	7.14795	8.04807	7.9477
ENSMUSG00000032253	Phip	DEGs	DEGs	6.58255	6.73355	6.38501
ENSMUSG00000066149	Cdc26	DEGs	DEGs	6.50033	5.0674	5.90209
ENSMUSG00000022404	Slc25a17	DEGs	DEGs	7.28713	8.25572	7.93612
ENSMUSG00000032899	Styk1	DEGs	DEGs	6.77331	6.42755	7.81951
ENSMUSG00000021374	Nup153	DEGs	DEGs	6.46258	6.75796	7.44153
ENSMUSG00000042010	Acacb	DEGs	DEGs	6.00549	2.53172	3.98333
ENSMUSG00000030691	Fchsd2	DEGs	DEGs	7.20097	8.38454	7.78497
ENSMUSG00000026189	Pecr	DEGs	DEGs	7.16502	6.98648	7.81955
ENSMUSG00000019992	Mtfr2	DEGs	DEGs	7.52379	8.43987	8.17014
ENSMUSG00000030042	Pole4	DEGs	DEGs	7.0922	7.94126	7.8658
ENSMUSG00000029068	Ccnl2	DEGs	DEGs	7.03753	7.12143	6.81188
ENSMUSG00000028617	Lrrc42	DEGs	DEGs	6.91615	6.63847	7.50148
ENSMUSG00000033004	Mycbp2	DEGs	DEGs	7.40451	8.06278	7.97421
ENSMUSG00000025362	Rps26	DEGs	DEGs	6.95016	6.97437	5.4252
ENSMUSG00000047766	Lrrc49	DEGs	DEGs	5.85395	4.05164	5.0525
ENSMUSG00000038374	Rbm8a	DEGs	DEGs	7.10116	7.10117	6.19554
ENSMUSG00000072872	Rybp	DEGs	DEGs	6.3716	7.30301	7.08639
ENSMUSG00000004677	Myo9b	DEGs	DEGs	7.34855	7.57391	6.88314
ENSMUSG00000048379	Socs4	DEGs	DEGs	6.27217	6.72787	6.00672
ENSMUSG00000026600	Soat1	DEGs	DEGs	7.17776	8.17466	7.94089
ENSMUSG00000039852	Rere	DEGs	DEGs	6.09134	5.78251	5.14235
ENSMUSG00000022779	Top3b	DEGs	DEGs	6.83661	2.99955	4.09065
ENSMUSG00000043510	Hscb	DEGs	DEGs	7.13843	7.40892	6.64651
ENSMUSG00000021687	Scamp1	DEGs	DEGs	6.66178	6.65083	6.43467
ENSMUSG00000030868	Dctn5	DEGs	DEGs	5.79965	4.38144	5.36853
ENSMUSG00000047824	Pygo2	DEGs	DEGs	5.71592	2.96054	4.04544
ENSMUSG00000040195	Tmem194	DEGs	DEGs	6.64482	6.38672	6.24532
ENSMUSG00000020430	Pes1	DEGs	DEGs	6.31049	4.93509	6.04274
ENSMUSG00000053289	Ddx10	DEGs	DEGs	6.43778	5.9762	5.68309
ENSMUSG00000059796	Eif4a1	DEGs	DEGs	6.33797	5.56201	6.93234
ENSMUSG00000022195	6030458C11Rik	DEGs	DEGs	6.20655	5.83373	6.76372
ENSMUSG00000031731	Ap1g1	DEGs	DEGs	7.00915	6.9917	6.70691
ENSMUSG00000048911	Rnf24	DEGs	DEGs	6.83097	6.96232	7.77005
ENSMUSG00000041362	Shtn1	DEGs	DEGs	5.5953	5.6275	6.41922
ENSMUSG00000033014	Trim33	DEGs	DEGs	6.97518	7.12072	6.61351
ENSMUSG00000032898	Fbxo21	DEGs	DEGs	6.3395	4.83695	5.61368
ENSMUSG00000031162	Gata1	DEGs	DEGs	6.70885	6.54948	5.64996
ENSMUSG00000021671	Poc5	DEGs	DEGs	6.57326	6.5083	6.28612
ENSMUSG00000038872	Zfhx3	DEGs	DEGs	6.51898	5.86759	5.32233
ENSMUSG00000031400	G6pdx	DEGs	DEGs	7.26714	6.9996	8.10948
ENSMUSG00000029221	Slc30a9	DEGs	DEGs	6.07932	4.71406	3.78204
ENSMUSG00000037361	Sf3b6	DEGs	DEGs	6.67252	7.28789	6.18216
ENSMUSG00000026393	Nek7	DEGs	DEGs	6.80817	7.06908	6.36509
ENSMUSG00000061360	Phf5a	DEGs	DEGs	6.51144	6.60803	7.5843
ENSMUSG00000005481	Ddx39	DEGs	DEGs	6.49669	5.88993	5.59771
ENSMUSG00000060938	Rpl26	DEGs	DEGs	7.38863	7.48369	6.81686
ENSMUSG00000038371	Sbf2	DEGs	DEGs	6.67498	7.05055	6.45818
ENSMUSG00000028587	Orc1	DEGs	DEGs	6.72307	6.5406	6.30867
ENSMUSG00000042105	Inpp5f	DEGs	DEGs	6.29928	6.25324	5.97812
ENSMUSG00000039166	Akap7	DEGs	DEGs	6.53795	6.5224	6.25882
ENSMUSG00000021427	Ssr1	DEGs	DEGs	6.47179	6.17943	6.09392
ENSMUSG00000000094	Tbx4	DEGs	DEGs	6.21732	5.88262	5.92905
ENSMUSG00000031788	Kifc3	DEGs	DEGs	6.0416	6.03691	5.41148
ENSMUSG00000036990	Otud4	DEGs	DEGs	6.83694	6.94	6.78347
ENSMUSG00000039414	Heatr5b	DEGs	DEGs	5.90143	5.41669	6.80747
ENSMUSG00000031562	Dctd	DEGs	DEGs	5.61825	4.37928	5.41333
ENSMUSG00000027002	Nckap1	DEGs	DEGs	6.62941	7.13191	7.09339
ENSMUSG00000015714	Cers2	DEGs	DEGs	6.42779	5.04262	6.19762
ENSMUSG00000043372	Hexim2	DEGs	DEGs	7.16018	7.15259	6.7644
ENSMUSG00000034612	Chst11	DEGs	DEGs	8.13617	7.68851	6.82947
ENSMUSG00000107070	RP23-318O24.1	DEGs	DEGs	4.01847	1.78202	3.07343
ENSMUSG00000066037	Hnrnpr	DEGs	DEGs	6.65138	5.89949	5.61037
ENSMUSG00000022760	Thap7	DEGs	DEGs	6.56964	5.62126	6.3961
ENSMUSG00000091358	Speer5-ps1	DEGs	DEGs	6.16802	6.62903	7.49704
ENSMUSG00000017764	Zswim1	DEGs	DEGs	6.22851	5.83089	4.81532
ENSMUSG00000101342	Gm28078	DEGs	DEGs	6.0847	6.12752	5.78782
ENSMUSG00000038658	Ric1	DEGs	DEGs	6.61534	6.91811	6.58524
ENSMUSG00000021248	Tmed10	DEGs	DEGs	7.34527	8.86579	8.32259
ENSMUSG00000059273	Zc3h4	DEGs	DEGs	6.58846	6.72735	6.17196
ENSMUSG00000031441	Atp11a	DEGs	DEGs	6.82608	6.8704	6.53602
ENSMUSG00000023032	Slc4a8	DEGs	DEGs	6.04873	4.75829	5.65919
ENSMUSG00000034893	Cog3	DEGs	DEGs	6.4768	6.77958	6.08508
ENSMUSG00000032398	Snapc5	DEGs	DEGs	6.61338	7.42501	6.25217
ENSMUSG00000021540	Smad5	DEGs	DEGs	5.12438	5.23465	4.69025
ENSMUSG00000027293	Ehd4	DEGs	DEGs	6.81578	6.93321	7.63102
ENSMUSG00000039285	Azi2	DEGs	DEGs	6.43486	7.19929	5.87209
ENSMUSG00000040455	Usp45	DEGs	DEGs	5.8815	7.21075	6.98896
ENSMUSG00000028322	Exosc3	DEGs	DEGs	6.57329	6.21125	5.60093
ENSMUSG00000042198	Chchd7	DEGs	DEGs	6.72901	7.24391	6.25399
ENSMUSG00000021190	Lgmn	DEGs	DEGs	6.30261	6.50714	6.07822
ENSMUSG00000000532	Acvr1b	DEGs	DEGs	6.41337	5.1036	4.69812
ENSMUSG00000007036	Abhd16a	DEGs	DEGs	5.60261	3.88011	4.72044
ENSMUSG00000030602	Pak4	DEGs	DEGs	6.22007	4.60999	6.05928
ENSMUSG00000018286	Psmb6	DEGs	DEGs	6.14903	6.13911	5.62449
ENSMUSG00000029486	Mrpl1	DEGs	DEGs	6.7122	7.38144	6.48239
ENSMUSG00000062248	Cks2	DEGs	DEGs	6.7642	7.10544	6.49332
ENSMUSG00000029560	Snx8	DEGs	DEGs	5.8305	4.36863	3.95762
ENSMUSG00000070327	Rnf213	DEGs	DEGs	6.4294	5.35332	6.29279
ENSMUSG00000062380	Tubb3	DEGs	DEGs	5.56088	2.66743	4.01952
ENSMUSG00000029767	Calu	DEGs	DEGs	5.80743	5.73447	6.43331
ENSMUSG00000001017	Chtop	DEGs	DEGs	6.66703	6.90585	6.43508
ENSMUSG00000029422	Rsrc2	DEGs	DEGs	6.80061	8.19611	7.65276
ENSMUSG00000057234	Mettl15	DEGs	DEGs	6.52401	6.99627	5.95614
ENSMUSG00000053161	Daw1	DEGs	DEGs	6.23639	5.23917	5.05254
ENSMUSG00000029469	Ift81	DEGs	DEGs	5.72597	7.47954	6.61822
ENSMUSG00000031644	Nek1	DEGs	DEGs	6.41325	6.37743	6.10524
ENSMUSG00000025758	Plk4	DEGs	DEGs	6.50925	6.91776	6.27247
ENSMUSG00000105316	RP23-145H8.1	DEGs	DEGs	6.401	5.70965	5.37297
ENSMUSG00000032776	Mctp2	DEGs	DEGs	7.07145	8.33973	7.66396
ENSMUSG00000089824	Rbm12	DEGs	DEGs	6.70367	7.04751	5.79853
ENSMUSG00000028715	Cyp4a14	DEGs	DEGs	6.13635	5.79322	5.39159
ENSMUSG00000028063	Lmna	DEGs	DEGs	6.20127	3.38607	5.3169
ENSMUSG00000035901	Dennd5a	DEGs	DEGs	5.11859	4.32169	3.55029
ENSMUSG00000086842	Gm15681	DEGs	DEGs	6.95508	7.07132	7.96529
ENSMUSG00000000134	Tfe3	DEGs	DEGs	6.50647	6.50064	7.39232
ENSMUSG00000003868	Ruvbl2	DEGs	DEGs	5.98798	3.63576	5.01659
ENSMUSG00000038895	Zfp653	DEGs	DEGs	5.47057	2.01261	3.44573
ENSMUSG00000099689	Zfp383	DEGs	DEGs	6.70351	6.78251	6.63516
ENSMUSG00000039701	Usp53	DEGs	DEGs	6.59019	6.40469	6.16344
ENSMUSG00000028933	Xrcc2	DEGs	DEGs	6.45777	5.59203	5.37956
ENSMUSG00000029106	Add1	DEGs	DEGs	6.54981	4.52876	5.36992
ENSMUSG00000042541	Shfm1	DEGs	DEGs	6.64071	6.50529	5.87962
ENSMUSG00000026687	Aldh9a1	DEGs	DEGs	5.81022	5.58654	6.90467
ENSMUSG00000087679	C330006A16Rik	DEGs	DEGs	6.12479	5.873	5.78786
ENSMUSG00000024669	Cd5	DEGs	DEGs	5.68275	2.96025	4.62183
ENSMUSG00000034187	Nsf	DEGs	DEGs	6.83377	7.12834	8.08704
ENSMUSG00000030671	Pde3b	DEGs	DEGs	6.14034	6.42703	6.04243
ENSMUSG00000024906	Mus81	DEGs	DEGs	6.43692	3.96126	5.19057
ENSMUSG00000004980	Hnrnpa2b1	DEGs	DEGs	6.47769	6.59177	6.23153
ENSMUSG00000000538	Tom1l2	DEGs	DEGs	5.40566	3.81299	4.95342
ENSMUSG00000020664	Dld	DEGs	DEGs	6.81381	8.10946	7.60833
ENSMUSG00000024725	Ostf1	DEGs	DEGs	6.61767	6.45413	6.2909
ENSMUSG00000015023	Ddx19a	DEGs	DEGs	6.73826	7.66899	7.43545
ENSMUSG00000038914	Dido1	DEGs	DEGs	6.70494	7.13911	5.76299
ENSMUSG00000034075	Zdhhc5	DEGs	DEGs	6.11607	6.13144	5.30253
ENSMUSG00000063935	Zar1	DEGs	DEGs	7.18524	8.35051	8.11921
ENSMUSG00000002814	Top3a	DEGs	DEGs	6.60047	3.50751	5.3445
ENSMUSG00000033953	Ppp3r1	DEGs	DEGs	6.67906	7.4337	7.41829
ENSMUSG00000034265	Zdhhc14	DEGs	DEGs	6.14151	6.54743	5.5642
ENSMUSG00000028793	Rnf19b	DEGs	DEGs	5.98516	4.58353	5.18834
ENSMUSG00000004667	Polr2e	DEGs	DEGs	5.17853	2.46206	4.56215
ENSMUSG00000003429	Rps11	DEGs	DEGs	6.9452	7.24477	6.6413
ENSMUSG00000058897	Col25a1	DEGs	DEGs	5.44362	4.43332	4.2411
ENSMUSG00000033773	Rpap2	DEGs	DEGs	6.4896	7.31692	7.2317
ENSMUSG00000028478	Clta	DEGs	DEGs	6.5443	7.65184	7.28769
ENSMUSG00000036781	Rps27l	DEGs	DEGs	6.80492	7.29435	6.09808
ENSMUSG00000019969	Psen1	DEGs	DEGs	6.4572	6.66033	7.68345
ENSMUSG00000030870	Ubfd1	DEGs	DEGs	6.19035	6.01947	6.80164
ENSMUSG00000043496	Tril	DEGs	DEGs	6.23878	5.31172	4.64997
ENSMUSG00000048626	Klf17	DEGs	DEGs	6.46994	7.57573	7.46054
ENSMUSG00000025609	Mkln1	DEGs	DEGs	7.13404	7.37069	8.09778
ENSMUSG00000038324	Trpc4ap	DEGs	DEGs	5.94298	4.16064	4.96015
ENSMUSG00000020674	Pxdn	DEGs	DEGs	6.77506	6.03099	5.94387
ENSMUSG00000036112	Metap2	DEGs	DEGs	6.51725	6.44046	7.23344
ENSMUSG00000048707	Tprn	DEGs	DEGs	5.25634	3.18937	4.67707
ENSMUSG00000025626	Phf6	DEGs	DEGs	6.12829	6.79284	6.73782
ENSMUSG00000033543	Gtf2a2	DEGs	DEGs	5.88893	5.52605	5.54382
ENSMUSG00000025979	Mob4	DEGs	DEGs	6.4569	7.14527	6.4424
ENSMUSG00000036167	Pphln1	DEGs	DEGs	6.22906	6.47317	7.20574
ENSMUSG00000043909	Trp53bp1	DEGs	DEGs	5.18021	4.88826	6.17624
ENSMUSG00000053490	Trim60	DEGs	DEGs	6.69374	6.90778	7.64592
ENSMUSG00000075232	Amd1	DEGs	DEGs	6.48246	6.58826	6.23304
ENSMUSG00000025857	Dnaaf5	DEGs	DEGs	6.84932	7.03362	7.93319
ENSMUSG00000029729	Zkscan1	DEGs	DEGs	5.52598	5.80263	5.27624
ENSMUSG00000054604	Cggbp1	DEGs	DEGs	6.11629	6.00094	5.24717
ENSMUSG00000039057	Myo16	DEGs	DEGs	5.83161	4.45549	4.99852
ENSMUSG00000001924	Uba1	DEGs	DEGs	5.98237	5.60979	6.96187
ENSMUSG00000053128	Rnf26	DEGs	DEGs	5.55686	3.66387	4.86302
ENSMUSG00000006423	C330007P06Rik	DEGs	DEGs	5.992	6.20454	5.58148
ENSMUSG00000040785	Ttc3	DEGs	DEGs	6.5756	6.71501	5.79382
ENSMUSG00000035392	Dennd1a	DEGs	DEGs	5.71217	2.41829	3.75983
ENSMUSG00000000001	Gnai3	DEGs	DEGs	6.92403	7.91801	7.80061
ENSMUSG00000035024	Ncapd3	DEGs	DEGs	6.5063	6.99429	7.06092
ENSMUSG00000046519	Golph3l	DEGs	DEGs	5.62054	6.65563	6.26583
ENSMUSG00000046062	Ppp1r15b	DEGs	DEGs	5.83482	5.73609	6.52141
ENSMUSG00000032410	Xrn1	DEGs	DEGs	6.20367	5.7993	5.5098
ENSMUSG00000038812	Trmt112	DEGs	DEGs	5.83227	3.28209	4.5901
ENSMUSG00000031696	Vps35	DEGs	DEGs	6.24408	6.93611	6.92597
ENSMUSG00000024921	Smarca2	DEGs	DEGs	6.29823	5.26151	7.28642
ENSMUSG00000018882	Mrpl45	DEGs	DEGs	6.38761	4.6548	5.89889
ENSMUSG00000040225	Prrc2c	DEGs	DEGs	6.60587	6.24557	7.16333
ENSMUSG00000019173	Rab5c	DEGs	DEGs	5.61579	3.99239	5.23073
ENSMUSG00000022808	Snx4	DEGs	DEGs	6.95614	8.55719	7.80269
ENSMUSG00000102629	Gm29999	DEGs	DEGs	6.1497	5.75666	5.48331
ENSMUSG00000030718	Ppme1	DEGs	DEGs	5.87838	3.82825	5.53834
ENSMUSG00000036306	Lzts1	DEGs	DEGs	5.77305	4.62659	5.45494
ENSMUSG00000040249	Lrp1	DEGs	DEGs	4.01211	1.73031	3.08513
ENSMUSG00000070047	Fat1	DEGs	DEGs	5.8199	6.76442	6.65329
ENSMUSG00000046603	Tcaim	DEGs	DEGs	6.23145	6.26249	6.11585
ENSMUSG00000041258	Zfp236	DEGs	DEGs	6.08627	6.22588	5.80874
ENSMUSG00000033697	Arhgap39	DEGs	DEGs	5.7908	4.78069	4.06096
ENSMUSG00000009555	Cdk9	DEGs	DEGs	5.79952	5.06991	4.3235
ENSMUSG00000004364	Cul3	DEGs	DEGs	6.58781	7.96364	7.98852
ENSMUSG00000040865	Ino80d	DEGs	DEGs	6.78991	6.80835	6.47076
ENSMUSG00000006301	Tmbim1	DEGs	DEGs	5.74747	5.23832	6.38867
ENSMUSG00000022141	Nipbl	DEGs	DEGs	6.14895	7.59924	6.89211
ENSMUSG00000063445	Nmral1	DEGs	DEGs	6.25387	5.05382	4.87221
ENSMUSG00000018765	Fxr2	DEGs	DEGs	5.84655	3.5115	5.44243
ENSMUSG00000022858	Tra2b	DEGs	DEGs	6.72206	6.77239	6.47066
ENSMUSG00000028098	Rnf115	DEGs	DEGs	5.9841	6.78535	5.72234
ENSMUSG00000024104	Fam21	DEGs	DEGs	6.15168	6.74828	6.67164
ENSMUSG00000023286	Ube2j2	DEGs	DEGs	5.79447	4.61706	3.98399
ENSMUSG00000002799	Jag2	DEGs	DEGs	6.26068	2.70076	3.96275
ENSMUSG00000049659	Aftph	DEGs	DEGs	5.65826	7.23577	6.84109
ENSMUSG00000000127	Fer	DEGs	DEGs	5.78622	5.44275	6.54763
ENSMUSG00000043929	Klhl15	DEGs	DEGs	6.30206	6.10949	5.74139
ENSMUSG00000021843	Ktn1	DEGs	DEGs	6.22166	7.54664	7.41742
ENSMUSG00000022978	Mis18a	DEGs	DEGs	6.87673	9.14656	7.88408
ENSMUSG00000018559	Ctdnep1	DEGs	DEGs	5.32235	5.86592	4.7872
ENSMUSG00000038267	Slc22a23	DEGs	DEGs	5.85032	5.99874	5.60287
ENSMUSG00000028988	Ctnnbip1	DEGs	DEGs	5.71543	5.02923	4.85162
ENSMUSG00000019471	Cdc37	DEGs	DEGs	4.55367	3.10374	4.1596
ENSMUSG00000044408	Sptssa	DEGs	DEGs	6.21766	6.44058	4.9668
ENSMUSG00000045136	Tubb2b	DEGs	DEGs	5.54046	2.85166	4.41064
ENSMUSG00000020116	Pno1	DEGs	DEGs	6.34328	7.43866	7.1092
ENSMUSG00000032712	2810474O19Rik	DEGs	DEGs	6.78065	6.82112	7.92717
ENSMUSG00000034883	Lrr1	DEGs	DEGs	6.40579	7.79737	7.35223
ENSMUSG00000026005	Rpe	DEGs	DEGs	6.07869	6.86223	6.8203
ENSMUSG00000038365	Fbxo25	DEGs	DEGs	5.91994	5.81845	5.18392
ENSMUSG00000061536	Sec22c	DEGs	DEGs	6.5586	6.73931	6.16919
ENSMUSG00000021501	Caml	DEGs	DEGs	7.34673	8.84722	8.19697
ENSMUSG00000053094	Tmem248	DEGs	DEGs	6.69765	8.374	8.22181
ENSMUSG00000063568	Jazf1	DEGs	DEGs	5.84157	6.09325	6.59683
ENSMUSG00000020219	Timm13	DEGs	DEGs	6.12058	2.63104	4.2718
ENSMUSG00000019188	H13	DEGs	DEGs	6.06243	4.93515	5.45272
ENSMUSG00000078681	Tm2d3	DEGs	DEGs	5.55988	3.42147	4.34137
ENSMUSG00000002881	Nab1	DEGs	DEGs	5.98288	7.31021	6.79912
ENSMUSG00000030967	Zranb1	DEGs	DEGs	6.43352	7.49527	7.28436
ENSMUSG00000038784	Cnot4	DEGs	DEGs	5.62946	6.5887	6.32475
ENSMUSG00000024270	Slc39a6	DEGs	DEGs	6.60751	7.00552	7.61623
ENSMUSG00000033159	Cnppd1	DEGs	DEGs	6.60452	5.74348	7.08779
ENSMUSG00000029722	Agfg2	DEGs	DEGs	5.75615	5.61564	5.2229
ENSMUSG00000059939	9430015G10Rik	DEGs	DEGs	6.3889	7.70488	6.85248
ENSMUSG00000034333	Zbed4	DEGs	DEGs	5.75643	6.03327	5.11032
ENSMUSG00000020385	Clk4	DEGs	DEGs	5.0472	5.38518	4.29761
ENSMUSG00000045795	Whamm	DEGs	DEGs	5.9974	5.55091	5.26415
ENSMUSG00000060475	Wtap	DEGs	DEGs	6.36115	7.4096	7.33339
ENSMUSG00000037824	Tspan14	DEGs	DEGs	6.48422	6.43465	7.14775
ENSMUSG00000038902	Pogz	DEGs	DEGs	5.41172	5.22233	4.9247
ENSMUSG00000027342	Pcna	DEGs	DEGs	6.19175	6.9792	6.91383
ENSMUSG00000021131	Erh	DEGs	DEGs	5.08724	6.2544	4.69566
ENSMUSG00000052825	Gm9892	DEGs	DEGs	6.40583	7.74918	7.03881
ENSMUSG00000030512	Snrpa1	DEGs	DEGs	6.49487	7.7326	7.20313
ENSMUSG00000029267	Mtf2	DEGs	DEGs	6.33241	6.83511	6.2111
ENSMUSG00000000131	Xpo6	DEGs	DEGs	5.03515	3.72648	4.6854
ENSMUSG00000027284	Cdan1	DEGs	DEGs	5.96875	6.3458	5.49888
ENSMUSG00000031740	Mmp2	DEGs	DEGs	5.72669	5.2344	5.23654
ENSMUSG00000022800	Fyttd1	DEGs	DEGs	5.28785	5.13664	3.74172
ENSMUSG00000004040	Stat3	DEGs	DEGs	5.52956	5.39519	6.53142
ENSMUSG00000039913	Pak7	DEGs	DEGs	6.06568	6.58849	7.56115
ENSMUSG00000038893	Fam117a	DEGs	DEGs	5.61999	5.46358	5.27961
ENSMUSG00000048970	C1galt1c1	DEGs	DEGs	5.03915	6.35534	6.0321
ENSMUSG00000031970	Dbndd1	DEGs	DEGs	5.97224	4.59942	5.65118
ENSMUSG00000067367	Lyar	DEGs	DEGs	6.46281	6.40723	7.10885
ENSMUSG00000039480	Nt5dc1	DEGs	DEGs	5.70103	5.79551	5.35135
ENSMUSG00000038291	Snx25	DEGs	DEGs	5.51057	5.04894	4.87274
ENSMUSG00000030543	Mesp2	DEGs	DEGs	5.77873	5.64123	5.49156
ENSMUSG00000022255	Mtdh	DEGs	DEGs	6.92101	6.82524	6.6925
ENSMUSG00000020994	Pnn	DEGs	DEGs	6.22568	6.85922	6.76071
ENSMUSG00000060288	Ppih	DEGs	DEGs	5.99398	5.51037	5.28581
ENSMUSG00000082691	Dynlt1-ps1	DEGs	DEGs	5.36589	4.11531	5.1216
ENSMUSG00000015755	Tab2	DEGs	DEGs	6.331	7.33231	6.84182
ENSMUSG00000029703	Lrwd1	DEGs	DEGs	5.57546	3.30951	4.6851
ENSMUSG00000041629	Fam104a	DEGs	DEGs	6.43481	6.87042	6.08166
ENSMUSG00000005514	Por	DEGs	DEGs	5.40596	2.5243	3.55687
ENSMUSG00000067297	2010002M12Rik	DEGs	DEGs	6.12888	6.89399	6.92396
ENSMUSG00000030104	Edem1	DEGs	DEGs	5.68828	5.56175	5.2305
ENSMUSG00000042476	Abcb4	DEGs	DEGs	5.8011	3.35477	4.95181
ENSMUSG00000027680	Fxr1	DEGs	DEGs	6.58561	7.27263	7.16859
ENSMUSG00000018923	Med11	DEGs	DEGs	5.98288	5.43886	4.94525
ENSMUSG00000054115	Skp2	DEGs	DEGs	5.59567	6.16782	5.34267
ENSMUSG00000040498	Igsf23	DEGs	DEGs	5.03264	3.60089	4.41426
ENSMUSG00000006307	Kmt2b	DEGs	DEGs	5.7371	3.82235	5.28886
ENSMUSG00000040414	Slc25a28	DEGs	DEGs	5.55429	5.80624	4.54027
ENSMUSG00000027080	Med19	DEGs	DEGs	6.10424	6.65503	5.884
ENSMUSG00000021549	Rasa1	DEGs	DEGs	5.91567	6.66811	6.63067
ENSMUSG00000038069	Cdkn2aip	DEGs	DEGs	5.54183	6.21184	6.08439
ENSMUSG00000047466	8030462N17Rik	DEGs	DEGs	5.28201	5.38668	4.88517
ENSMUSG00000021025	Nfkbia	DEGs	DEGs	5.3399	3.64848	4.76648
ENSMUSG00000003234	Abcf3	DEGs	DEGs	5.70417	4.5033	6.22
ENSMUSG00000080916	Gm12463	DEGs	DEGs	5.29216	4.08363	5.0128
ENSMUSG00000021965	Ska3	DEGs	DEGs	6.87831	8.09916	7.69879
ENSMUSG00000074280	Gm6166	DEGs	DEGs	6.28528	6.56187	5.94342
ENSMUSG00000046862	Pramef8	DEGs	DEGs	5.75035	5.50415	5.50895
ENSMUSG00000037544	Dlgap5	DEGs	DEGs	6.43157	6.27887	7.20877
ENSMUSG00000025427	Rnf165	DEGs	DEGs	4.97706	4.88092	4.08084
ENSMUSG00000033157	Abhd10	DEGs	DEGs	5.36627	5.45578	4.14698
ENSMUSG00000022991	Lalba	DEGs	DEGs	4.73506	1.89693	3.5692
ENSMUSG00000024231	Cul2	DEGs	DEGs	5.61994	5.50466	6.6234
ENSMUSG00000074576	Mocs3	DEGs	DEGs	5.22443	4.83283	3.75977
ENSMUSG00000020196	Cabin1	DEGs	DEGs	5.39128	3.61608	4.86428
ENSMUSG00000063171	Rps4l	DEGs	DEGs	5.46311	2.65378	3.82528
ENSMUSG00000082044	Gm14284	DEGs	DEGs	5.92011	5.70151	5.13823
ENSMUSG00000070934	Rraga	DEGs	DEGs	5.37953	5.48728	6.62346
ENSMUSG00000045078	Rnf216	DEGs	DEGs	5.74327	5.72477	5.4225
ENSMUSG00000084403	Rps15a-ps8	DEGs	DEGs	5.90962	5.51002	5.36093
ENSMUSG00000030965	Fam175b	DEGs	DEGs	6.10877	5.89104	5.17582
ENSMUSG00000020261	Slc36a1	DEGs	DEGs	5.44236	5.44583	5.00453
ENSMUSG00000042350	Arel1	DEGs	DEGs	5.10115	3.48625	4.59343
ENSMUSG00000041440	Gk5	DEGs	DEGs	5.29041	5.361	4.69605
ENSMUSG00000003779	Kif20a	DEGs	DEGs	5.1989	3.83897	4.78448
ENSMUSG00000003644	Rps6ka1	DEGs	DEGs	4.78271	1.8356	3.19627
ENSMUSG00000025898	Cwf19l2	DEGs	DEGs	5.83533	6.69915	6.44044
ENSMUSG00000072419	Dppa2	DEGs	DEGs	5.71732	5.60125	5.50342
ENSMUSG00000029713	Gnb2	DEGs	DEGs	4.81683	1.6533	2.27408
ENSMUSG00000033088	Triobp	DEGs	DEGs	5.40422	2.14147	3.21808
ENSMUSG00000037443	Cep85	DEGs	DEGs	5.61113	6.99099	6.72837
ENSMUSG00000096145	Vkorc1	DEGs	DEGs	5.57827	4.51746	5.51486
ENSMUSG00000040620	Dhx33	DEGs	DEGs	5.2105	4.71595	4.55996
ENSMUSG00000005483	Dnajb1	DEGs	DEGs	6.70387	6.45461	7.73487
ENSMUSG00000037266	Rsrp1	DEGs	DEGs	5.89288	5.92711	5.25712
ENSMUSG00000024317	Rnf138	DEGs	DEGs	5.83269	6.22646	5.54678
ENSMUSG00000031928	Mre11a	DEGs	DEGs	6.20698	5.59866	5.0934
ENSMUSG00000032519	Slc25a38	DEGs	DEGs	6.04503	3.51453	4.82924
ENSMUSG00000005882	Uqcc1	DEGs	DEGs	5.60617	5.45546	6.29717
ENSMUSG00000035671	Zswim4	DEGs	DEGs	5.18218	3.02377	4.41483
ENSMUSG00000049225	Pdp1	DEGs	DEGs	6.03614	6.10884	5.92846
ENSMUSG00000031827	Cotl1	DEGs	DEGs	5.55895	5.55356	7.00119
ENSMUSG00000020514	Mrpl22	DEGs	DEGs	5.84718	5.44056	5.35852
ENSMUSG00000074997	Pin1rt1	DEGs	DEGs	5.82684	4.25482	5.3332
ENSMUSG00000034557	Zfyve9	DEGs	DEGs	4.58027	4.75401	5.56715
ENSMUSG00000061315	Naca	DEGs	DEGs	6.5651	8.01312	7.4924
ENSMUSG00000027615	Hps3	DEGs	DEGs	5.64647	6.62447	6.25172
ENSMUSG00000032555	Topbp1	DEGs	DEGs	6.05613	6.89829	6.73708
ENSMUSG00000048327	Ckap2l	DEGs	DEGs	6.23697	5.37161	4.92676
ENSMUSG00000038384	Setd1b	DEGs	DEGs	5.46421	5.68921	5.13114
ENSMUSG00000019877	Serinc1	DEGs	DEGs	6.18711	6.79826	6.81444
ENSMUSG00000019732	Calr3	DEGs	DEGs	5.54963	5.21081	6.30084
ENSMUSG00000004071	Cdip1	DEGs	DEGs	5.2498	4.71452	5.88458
ENSMUSG00000005813	Metap1	DEGs	DEGs	5.60425	5.65171	5.415
ENSMUSG00000037990	Sh3rf3	DEGs	DEGs	5.63248	5.13676	4.931
ENSMUSG00000031604	Msmo1	DEGs	DEGs	6.03455	7.38805	5.48319
ENSMUSG00000025358	Cdk2	DEGs	DEGs	5.4314	6.65061	6.49642
ENSMUSG00000064363	mt-Nd4	DEGs	DEGs	6.31166	6.68319	7.05814
ENSMUSG00000023051	Tarbp2	DEGs	DEGs	5.04625	2.75933	3.8769
ENSMUSG00000047881	Rell1	DEGs	DEGs	5.85034	5.87997	6.57685
ENSMUSG00000035992	Fnip1	DEGs	DEGs	5.65434	6.20546	6.26377
ENSMUSG00000038587	Akap12	DEGs	DEGs	5.0778	4.87824	6.49982
ENSMUSG00000024269	Tpgs2	DEGs	DEGs	6.97788	7.53853	8.3493
ENSMUSG00000031954	Cfdp1	DEGs	DEGs	5.91229	7.43762	6.6064
ENSMUSG00000043668	Tox3	DEGs	DEGs	5.47303	5.23766	4.90003
ENSMUSG00000034329	Brip1	DEGs	DEGs	5.17253	5.77165	6.49386
ENSMUSG00000028180	Zranb2	DEGs	DEGs	5.85536	6.69933	6.51109
ENSMUSG00000020361	Hspa4	DEGs	DEGs	6.09957	7.05404	6.82618
ENSMUSG00000000730	Dnmt3l	DEGs	DEGs	5.29498	4.741	6.01878
ENSMUSG00000033022	Cdo1	DEGs	DEGs	5.41849	5.33071	7.19859
ENSMUSG00000040220	Gas8	DEGs	DEGs	4.05382	1.60146	3.46256
ENSMUSG00000051615	Rap2a	DEGs	DEGs	6.10626	6.08599	5.39574
ENSMUSG00000059447	Hadhb	DEGs	DEGs	5.33094	4.90127	4.56181
ENSMUSG00000026028	Trak2	DEGs	DEGs	5.57834	6.48362	4.57629
ENSMUSG00000027176	Cstf3	DEGs	DEGs	5.98915	6.06668	5.83043
ENSMUSG00000019817	Plagl1	DEGs	DEGs	6.10718	5.86497	5.77527
ENSMUSG00000018849	Wwc1	DEGs	DEGs	5.2464	5.30714	5.00156
ENSMUSG00000073131	Vma21	DEGs	DEGs	5.16361	5.39186	5.06322
ENSMUSG00000043059	Zfp513	DEGs	DEGs	5.29961	5.21957	4.7742
ENSMUSG00000026479	Lamc2	DEGs	DEGs	4.6708	4.21081	5.50589
ENSMUSG00000039361	Picalm	DEGs	DEGs	5.24806	5.69325	6.51296
ENSMUSG00000014601	Strip1	DEGs	DEGs	5.34249	3.91918	4.8836
ENSMUSG00000017221	Psmd3	DEGs	DEGs	5.48409	2.34688	4.081
ENSMUSG00000011884	Gltp	DEGs	DEGs	5.75761	7.02883	6.59396
ENSMUSG00000056201	Cfl1	DEGs	DEGs	5.37133	3.81581	5.0716
ENSMUSG00000022749	Tbc1d23	DEGs	DEGs	5.1706	6.18157	5.93412
ENSMUSG00000007908	Hmgcll1	DEGs	DEGs	5.47872	6.42826	6.32238
ENSMUSG00000057335	Cep170	DEGs	DEGs	5.62055	6.04692	5.22347
ENSMUSG00000024431	Nr3c1	DEGs	DEGs	5.47701	5.29826	5.04949
ENSMUSG00000041747	Utp15	DEGs	DEGs	6.30996	6.11774	6.90431
ENSMUSG00000037640	Zfp60	DEGs	DEGs	4.77503	5.51656	6.72363
ENSMUSG00000061244	Exoc5	DEGs	DEGs	5.5141	5.47919	5.17678
ENSMUSG00000029169	Dhx15	DEGs	DEGs	5.5212	5.38302	5.16011
ENSMUSG00000047866	Lonp2	DEGs	DEGs	5.40887	4.99393	6.524
ENSMUSG00000052752	Traf7	DEGs	DEGs	5.25822	3.92527	4.85665
ENSMUSG00000028010	Gar1	DEGs	DEGs	5.40047	4.70222	4.48768
ENSMUSG00000037085	Trmt12	DEGs	DEGs	4.9481	5.58413	6.32507
ENSMUSG00000032330	Cox7a2	DEGs	DEGs	5.97869	6.32979	5.57032
ENSMUSG00000021908	Gm6768	DEGs	DEGs	5.26165	5.11525	5.04353
ENSMUSG00000025436	Xrcc6bp1	DEGs	DEGs	5.44032	4.4714	4.14143
ENSMUSG00000029466	Anapc7	DEGs	DEGs	4.77089	4.42877	4.60376
ENSMUSG00000027189	Trim44	DEGs	DEGs	5.09311	5.48139	5.97123
ENSMUSG00000037815	Ctnna1	DEGs	DEGs	6.29483	8.04661	8.02618
ENSMUSG00000021144	Mta1	DEGs	DEGs	5.54339	3.196	4.41773
ENSMUSG00000030352	Tspan9	DEGs	DEGs	5.59189	3.85872	5.11854
ENSMUSG00000010290	AI597479	DEGs	DEGs	6.14849	6.79126	5.72671
ENSMUSG00000027012	Dync1i2	DEGs	DEGs	4.93744	4.92292	6.14601
ENSMUSG00000056076	Eif3b	DEGs	DEGs	5.08914	2.36367	4.16054
ENSMUSG00000053477	Tcf4	DEGs	DEGs	5.75016	6.37891	4.55352
ENSMUSG00000021639	Gtf2h2	DEGs	DEGs	6.34958	7.99352	7.07443
ENSMUSG00000007827	Ankrd26	DEGs	DEGs	5.55558	6.71685	6.09058
ENSMUSG00000022419	Deptor	DEGs	DEGs	5.83614	5.89551	6.73257
ENSMUSG00000027177	Hipk3	DEGs	DEGs	4.76276	4.46601	3.92385
ENSMUSG00000007815	Rhoa	DEGs	DEGs	5.69214	7.10659	6.60697
ENSMUSG00000032562	Gnai2	DEGs	DEGs	5.92177	4.00016	5.24989
ENSMUSG00000020888	Dvl2	DEGs	DEGs	4.71423	3.06608	4.38005
ENSMUSG00000058486	Wdr91	DEGs	DEGs	4.70183	2.61032	4.16304
ENSMUSG00000021258	Ccnk	DEGs	DEGs	6.16	8.02971	6.93984
ENSMUSG00000017716	Birc5	DEGs	DEGs	6.02437	6.21077	6.90717
ENSMUSG00000034292	Traf3ip1	DEGs	DEGs	4.61425	4.38086	3.90721
ENSMUSG00000037816	Fbxw17	DEGs	DEGs	5.20211	5.14963	4.97152
ENSMUSG00000006920	Ezh1	DEGs	DEGs	4.72446	4.30361	5.61773
ENSMUSG00000015745	Plekho1	DEGs	DEGs	4.57847	0.923152	2.2121
ENSMUSG00000027236	Eif3j1	DEGs	DEGs	4.74839	5.71594	5.39926
ENSMUSG00000015522	Arnt	DEGs	DEGs	4.93432	5.42531	4.23076
ENSMUSG00000033255	Gm5134	DEGs	DEGs	4.68987	4.15411	5.4217
ENSMUSG00000102887	Gm10857	DEGs	DEGs	5.54811	5.8405	6.65145
ENSMUSG00000001103	Sebox	DEGs	DEGs	5.58355	5.06583	6.48004
ENSMUSG00000046269	Usp27x	DEGs	DEGs	4.9768	5.00714	4.77115
ENSMUSG00000003051	Elf3	DEGs	DEGs	4.84464	2.30524	3.83451
ENSMUSG00000005510	Ndufs3	DEGs	DEGs	5.03052	3.49182	4.2243
ENSMUSG00000041238	Rbbp8	DEGs	DEGs	4.72035	5.57495	5.40068
ENSMUSG00000074895	Eif4e1b	DEGs	DEGs	5.54473	5.71646	6.94142
ENSMUSG00000007670	Khsrp	DEGs	DEGs	5.43896	5.4177	4.87036
ENSMUSG00000007817	Zmiz1	DEGs	DEGs	5.54614	5.16367	4.69401
ENSMUSG00000001039	B9d1	DEGs	DEGs	4.23783	2.09108	3.12186
ENSMUSG00000000253	Gmpr	DEGs	DEGs	5.04732	2.66293	4.4535
ENSMUSG00000090470	2410012M07Rik	DEGs	DEGs	5.77245	6.84618	6.55633
ENSMUSG00000035357	Pdzrn3	DEGs	DEGs	5.62191	5.70203	5.10593
ENSMUSG00000028923	Necap2	DEGs	DEGs	5.3102	4.80036	4.33759
ENSMUSG00000090891	D6Ertd527e	DEGs	DEGs	4.97288	1.52189	4.0712
ENSMUSG00000058569	Tmed9	DEGs	DEGs	5.63672	5.35452	6.71796
ENSMUSG00000028419	Chmp5	DEGs	DEGs	5.5138	5.42167	6.25886
ENSMUSG00000022339	Ebag9	DEGs	DEGs	4.85124	5.33635	4.65823
ENSMUSG00000026239	Pde6d	DEGs	DEGs	5.52893	5.34739	6.60764
ENSMUSG00000028402	Mpdz	DEGs	DEGs	5.8511	7.46475	6.71352
ENSMUSG00000035310	Lin54	DEGs	DEGs	5.37948	6.79477	6.09198
ENSMUSG00000066148	Prpf4	DEGs	DEGs	5.36606	5.50091	4.65636
ENSMUSG00000033184	Tmed7	DEGs	DEGs	4.9543	5.60452	4.71299
ENSMUSG00000021400	Wrnip1	DEGs	DEGs	4.87513	4.63566	4.40449
ENSMUSG00000022940	Pigp	DEGs	DEGs	4.85242	4.76142	4.64615
ENSMUSG00000026113	Inpp4a	DEGs	DEGs	5.1769	4.70951	4.4132
ENSMUSG00000028034	Fubp1	DEGs	DEGs	4.4926	4.25465	5.05764
ENSMUSG00000048120	Entpd1	DEGs	DEGs	3.44283	3.3358	4.58633
ENSMUSG00000035473	Galm	DEGs	DEGs	6.16826	6.27563	7.30267
ENSMUSG00000041471	Fam35a	DEGs	DEGs	5.16289	6.07228	5.79042
ENSMUSG00000027248	Pdia3	DEGs	DEGs	4.86029	3.79313	5.7225
ENSMUSG00000033793	Atp6v1h	DEGs	DEGs	4.55465	4.36216	6.03224
ENSMUSG00000043091	Tuba1c	DEGs	DEGs	4.2541	3.25588	5.08873
ENSMUSG00000014668	Chfr	DEGs	DEGs	5.31636	8.65291	7.11599
ENSMUSG00000027569	Mrgbp	DEGs	DEGs	5.28868	5.69869	5.03753
ENSMUSG00000031451	Gas6	DEGs	DEGs	4.43485	2.30976	3.88123
ENSMUSG00000006463	Zdhhc24	DEGs	DEGs	5.21961	5.67117	6.5112
ENSMUSG00000028869	Gnl2	DEGs	DEGs	5.66681	4.9103	4.65845
ENSMUSG00000024826	Dpf2	DEGs	DEGs	4.78295	4.83172	4.19746
ENSMUSG00000027775	Mfsd1	DEGs	DEGs	5.28096	5.81648	6.70103
ENSMUSG00000022023	Wbp4	DEGs	DEGs	5.62617	5.23991	4.63589
ENSMUSG00000051238	Swsap1	DEGs	DEGs	5.35414	4.84718	4.16879
ENSMUSG00000034889	Cactin	DEGs	DEGs	6.04373	2.49043	4.45428
ENSMUSG00000039497	Dse	DEGs	DEGs	5.43762	6.442	6.43405
ENSMUSG00000032515	Csrnp1	DEGs	DEGs	5.38104	5.55964	4.75421
ENSMUSG00000027076	Timm10	DEGs	DEGs	4.97594	4.37349	3.51106
ENSMUSG00000067702	Tuba3a	DEGs	DEGs	4.89372	3.20673	4.08839
ENSMUSG00000035476	Tab3	DEGs	DEGs	5.79626	6.89414	6.58387
ENSMUSG00000023940	Sgol1	DEGs	DEGs	5.03733	6.34928	5.76684
ENSMUSG00000029833	Trim24	DEGs	DEGs	6.41984	7.66669	7.56486
ENSMUSG00000027404	Snrpb	DEGs	DEGs	6.02706	5.58278	3.97791
ENSMUSG00000021763	BC067074	DEGs	DEGs	4.78165	5.03511	4.24312
ENSMUSG00000035351	Nup37	DEGs	DEGs	5.4503	6.20819	6.20492
ENSMUSG00000049233	Apoo-ps	DEGs	DEGs	4.97361	5.28497	4.80935
ENSMUSG00000022360	Atad2	DEGs	DEGs	4.44193	4.9723	5.78547
ENSMUSG00000026447	Pik3c2b	DEGs	DEGs	4.36897	4.31895	5.21863
ENSMUSG00000020598	Nrcam	DEGs	DEGs	4.88212	5.19484	6.05493
ENSMUSG00000027423	Snx5	DEGs	DEGs	5.69475	5.66243	4.98586
ENSMUSG00000005103	Wdr1	DEGs	DEGs	4.50287	4.81616	5.66158
ENSMUSG00000026245	Farsb	DEGs	DEGs	4.74868	4.92228	5.82493
ENSMUSG00000083679	Gm12892	DEGs	DEGs	4.60575	1.25232	2.69771
ENSMUSG00000058301	Upf1	DEGs	DEGs	5.60028	3.02429	4.38244
ENSMUSG00000027864	Ptgfrn	DEGs	DEGs	5.3766	5.70203	5.00969
ENSMUSG00000027487	Cdk5rap1	DEGs	DEGs	5.34203	5.31775	5.9945
ENSMUSG00000029175	Slc35f6	DEGs	DEGs	5.98642	5.7463	5.67891
ENSMUSG00000041328	Pcf11	DEGs	DEGs	5.37131	5.16212	4.9244
ENSMUSG00000046434	Hnrnpa1	DEGs	DEGs	4.97524	3.93045	4.75208
ENSMUSG00000020806	Rhbdf2	DEGs	DEGs	4.72243	2.47404	3.99677
ENSMUSG00000040624	Plekhg1	DEGs	DEGs	4.79382	5.3491	5.50054
ENSMUSG00000014850	Msh3	DEGs	DEGs	5.12459	5.38069	6.193
ENSMUSG00000030522	Mtmr10	DEGs	DEGs	5.29773	4.71314	4.27716
ENSMUSG00000034042	Gpbp1l1	DEGs	DEGs	5.14273	5.73246	4.63491
ENSMUSG00000050520	Cldn8	DEGs	DEGs	4.57897	5.02466	4.0607
ENSMUSG00000023277	Twf2	DEGs	DEGs	4.84766	2.69578	4.02437
ENSMUSG00000060216	Arrb2	DEGs	DEGs	4.50545	3.09748	4.18824
ENSMUSG00000032777	Gtf3c1	DEGs	DEGs	4.42332	2.531	3.624
ENSMUSG00000020986	Sec23a	DEGs	DEGs	5.67487	6.9181	6.39478
ENSMUSG00000058587	Tmod3	DEGs	DEGs	4.66018	5.41061	5.26336
ENSMUSG00000083022	Rps15a-ps6	DEGs	DEGs	5.46968	4.76001	4.39812
ENSMUSG00000026187	Xrcc5	DEGs	DEGs	5.39861	5.6769	6.44343
ENSMUSG00000035949	Fbxw2	DEGs	DEGs	5.19529	5.59117	4.88816
ENSMUSG00000027349	Fam98b	DEGs	DEGs	4.56131	4.68867	4.06389
ENSMUSG00000028016	Ints12	DEGs	DEGs	5.29767	5.51503	6.18092
ENSMUSG00000037316	Bag4	DEGs	DEGs	5.25744	5.9682	5.9415
ENSMUSG00000106015	WI1-2285D16.1	DEGs	DEGs	4.26349	4.07714	5.21486
ENSMUSG00000033955	Tnks1bp1	DEGs	DEGs	4.63132	2.65452	3.8527
ENSMUSG00000031278	Acsl4	DEGs	DEGs	5.57727	5.98619	5.20629
ENSMUSG00000064293	Cntn4	DEGs	DEGs	5.66809	5.52378	5.17369
ENSMUSG00000016409	Nkap	DEGs	DEGs	4.68781	3.87988	3.76293
ENSMUSG00000028455	Stoml2	DEGs	DEGs	4.22848	2.47301	3.88934
ENSMUSG00000014599	Csf1	DEGs	DEGs	5.229	6.26504	5.785
ENSMUSG00000028018	Gstcd	DEGs	DEGs	4.98437	5.43203	4.58186
ENSMUSG00000029911	Ssbp1	DEGs	DEGs	4.83994	4.68705	4.49439
ENSMUSG00000025733	Rhot2	DEGs	DEGs	4.42256	2.73427	3.92112
ENSMUSG00000061479	Snrpa	DEGs	DEGs	5.26221	3.38794	4.71158
ENSMUSG00000036026	Tmem63b	DEGs	DEGs	4.56247	1.77315	3.72719
ENSMUSG00000078765	U2af1l4	DEGs	DEGs	4.14582	1.40533	2.96518
ENSMUSG00000029209	Gnpda2	DEGs	DEGs	5.58695	6.59325	6.5254
ENSMUSG00000073176	Zfp449	DEGs	DEGs	5.73571	6.44299	5.49299
ENSMUSG00000051674	Dcun1d4	DEGs	DEGs	5.8354	5.7644	5.65055
ENSMUSG00000059991	Nptx2	DEGs	DEGs	4.95982	4.52012	5.48346
ENSMUSG00000024966	Stip1	DEGs	DEGs	4.51778	3.87046	5.56891
ENSMUSG00000001143	Lman2l	DEGs	DEGs	3.31	2.53663	4.27643
ENSMUSG00000029672	Fam3c	DEGs	DEGs	4.84393	5.78481	5.57837
ENSMUSG00000039087	Rreb1	DEGs	DEGs	5.44481	5.41912	5.22265
ENSMUSG00000106230	RP23-447N11.2	DEGs	DEGs	4.62784	5.43295	5.33115
ENSMUSG00000026843	Fubp3	DEGs	DEGs	4.11408	4.70806	3.82284
ENSMUSG00000029577	Ube3b	DEGs	DEGs	4.36309	2.93742	3.83402
ENSMUSG00000041781	Cpsf2	DEGs	DEGs	4.81472	6.33902	5.56391
ENSMUSG00000043067	Dpy19l1	DEGs	DEGs	5.26924	5.54998	6.20149
ENSMUSG00000022265	Ank	DEGs	DEGs	5.5357	4.61975	6.68204
ENSMUSG00000026271	Gpr35	DEGs	DEGs	5.53033	6.76488	6.50444
ENSMUSG00000081137	BC022960	DEGs	DEGs	4.6264	4.45375	5.39179
ENSMUSG00000031157	Pqbp1	DEGs	DEGs	4.70496	1.96141	3.42487
ENSMUSG00000051403	Ppp1r37	DEGs	DEGs	4.91907	2.06079	3.2967
ENSMUSG00000074247	Dda1	DEGs	DEGs	4.99707	2.97151	3.96291
ENSMUSG00000011096	Akt1s1	DEGs	DEGs	4.69954	2.48345	3.15398
ENSMUSG00000051413	Plagl2	DEGs	DEGs	5.17524	5.04311	4.70027
ENSMUSG00000049288	Lix1l	DEGs	DEGs	4.60389	4.57878	3.30042
ENSMUSG00000037936	Scarb1	DEGs	DEGs	4.65268	2.254	4.26227
ENSMUSG00000061650	Med9	DEGs	DEGs	3.69035	1.2844	2.29319
ENSMUSG00000026577	Blzf1	DEGs	DEGs	5.06916	5.98677	5.93837
ENSMUSG00000028982	Slc25a33	DEGs	DEGs	4.03209	4.31684	3.42434
ENSMUSG00000043453	Magea10	DEGs	DEGs	5.40228	6.11443	6.83528
ENSMUSG00000029736	Nobox	DEGs	DEGs	5.50414	5.576	6.42266
ENSMUSG00000071708	Sms	DEGs	DEGs	4.86116	4.70575	5.56979
ENSMUSG00000029146	Snx17	DEGs	DEGs	5.12426	3.53905	4.63933
ENSMUSG00000037966	Ninj1	DEGs	DEGs	5.45292	2.92129	4.52459
ENSMUSG00000020173	Cobl	DEGs	DEGs	4.1102	4.05883	5.22287
ENSMUSG00000025209	Peo1	DEGs	DEGs	5.08001	3.37902	4.7064
ENSMUSG00000038383	Pigu	DEGs	DEGs	4.21359	2.39545	3.64697
ENSMUSG00000054477	Kcnn2	DEGs	DEGs	4.67717	4.50517	5.49644
ENSMUSG00000028865	Cd164l2	DEGs	DEGs	5.45681	2.94588	4.55707
ENSMUSG00000022999	Lmbr1l	DEGs	DEGs	4.471	2.43237	3.86787
ENSMUSG00000068184	Ndufaf2	DEGs	DEGs	6.19393	7.44705	7.17258
ENSMUSG00000041491	Cep78	DEGs	DEGs	5.23742	5.19504	5.01777
ENSMUSG00000006362	Cbfa2t3	DEGs	DEGs	5.06271	4.81111	6.14165
ENSMUSG00000020743	Mif4gd	DEGs	DEGs	3.64029	1.55571	2.81089
ENSMUSG00000001305	Rrp15	DEGs	DEGs	5.16556	4.26104	4.19259
ENSMUSG00000031918	Mtmr2	DEGs	DEGs	4.4344	4.63761	5.59055
ENSMUSG00000074811	Hps6	DEGs	DEGs	4.70753	3.21899	4.16885
ENSMUSG00000027168	Pax6	DEGs	DEGs	2.12423	2.1005	0.72463
ENSMUSG00000107112	RP23-337K7.1	DEGs	DEGs	5.20734	5.01904	6.23375
ENSMUSG00000029648	Flt1	DEGs	DEGs	5.5265	5.10868	6.25044
ENSMUSG00000029389	Ddx55	DEGs	DEGs	4.12162	4.07706	3.76957
ENSMUSG00000063550	Nup98	DEGs	DEGs	4.4166	4.46695	5.11723
ENSMUSG00000031792	Usb1	DEGs	DEGs	3.82829	3.42061	2.97016
ENSMUSG00000000732	Icosl	DEGs	DEGs	4.07831	3.33081	4.77601
ENSMUSG00000081604	Gm11518	DEGs	DEGs	5.17296	4.42599	4.13069
ENSMUSG00000054737	Zfp182	DEGs	DEGs	4.4287	5.10781	5.08716
ENSMUSG00000057454	Lypd3	DEGs	DEGs	4.45782	4.11983	5.32519
ENSMUSG00000042489	Clspn	DEGs	DEGs	4.01722	3.84985	4.76728
ENSMUSG00000000056	Narf	DEGs	DEGs	3.11635	2.58952	4.29981
ENSMUSG00000071089	Trim75	DEGs	DEGs	4.84845	5.61863	6.79407
ENSMUSG00000038845	Phb	DEGs	DEGs	4.85512	5.02047	4.16969
ENSMUSG00000091993	B930036N10Rik	DEGs	DEGs	5.16115	4.93162	3.82205
ENSMUSG00000089862	Umad1	DEGs	DEGs	4.22743	5.78123	5.16828
ENSMUSG00000025332	Kdm5c	DEGs	DEGs	5.26937	6.07995	5.9583
ENSMUSG00000036932	Aifm1	DEGs	DEGs	4.38314	3.91578	5.06833
ENSMUSG00000059981	Taok2	DEGs	DEGs	3.64459	1.48342	2.82573
ENSMUSG00000003299	Mrpl4	DEGs	DEGs	4.89443	2.28762	3.61955
ENSMUSG00000026197	Zfand2b	DEGs	DEGs	5.6	5.48944	5.10245
ENSMUSG00000022403	St13	DEGs	DEGs	5.01309	5.25279	6.10013
ENSMUSG00000029538	Srsf9	DEGs	DEGs	4.32624	4.40128	4.06465
ENSMUSG00000084280	Gm11972	DEGs	DEGs	3.80436	3.51026	3.28928
ENSMUSG00000021287	Xrcc3	DEGs	DEGs	4.59408	3.33859	4.07043
ENSMUSG00000096910	Zfp955b	DEGs	DEGs	4.01999	3.82071	4.95188
ENSMUSG00000020669	Sh3yl1	DEGs	DEGs	5.4168	5.99528	5.91743
ENSMUSG00000052446	Zfp961	DEGs	DEGs	4.81524	6.43899	6.04339
ENSMUSG00000029071	Dvl1	DEGs	DEGs	4.08501	3.35235	2.49516
ENSMUSG00000019866	Aim1	DEGs	DEGs	3.70736	3.56535	4.6799
ENSMUSG00000003345	Csnk1g2	DEGs	DEGs	5.45072	2.46515	3.52762
ENSMUSG00000037851	Iars	DEGs	DEGs	4.93219	4.50614	5.8135
ENSMUSG00000034867	Ankrd27	DEGs	DEGs	4.4479	4.10762	5.27124
ENSMUSG00000026494	Kif26b	DEGs	DEGs	2.38028	2.5478	1.21427
ENSMUSG00000025878	Uimc1	DEGs	DEGs	5.13804	7.58775	6.09937
ENSMUSG00000078126	Rpl23a-ps3	DEGs	DEGs	4.56803	4.04327	3.79627
ENSMUSG00000028889	Yrdc	DEGs	DEGs	3.83578	3.84502	3.35577
ENSMUSG00000041720	Pi4ka	DEGs	DEGs	4.92874	4.61561	6.4103
ENSMUSG00000021987	Mtmr6	DEGs	DEGs	3.29146	3.15411	4.28054
ENSMUSG00000083403	Gm13041	DEGs	DEGs	4.08711	3.6115	5.23598
ENSMUSG00000039065	Fam173b	DEGs	DEGs	4.31126	1.56327	2.78817
ENSMUSG00000089815	Gm5083	DEGs	DEGs	3.51201	3.51963	4.58407
ENSMUSG00000034220	Gpc1	DEGs	DEGs	3.75034	1.24404	2.61366
ENSMUSG00000022416	Cacna1i	DEGs	DEGs	3.64321	1.01275	2.36614
ENSMUSG00000052504	Epha3	DEGs	DEGs	4.52212	5.04126	5.66826
ENSMUSG00000032202	Rab27a	DEGs	DEGs	3.96801	3.50973	4.55422
ENSMUSG00000070498	Tmem132b	DEGs	DEGs	4.17081	3.96126	4.97003
ENSMUSG00000035285	Nat14	DEGs	DEGs	5.47378	5.71529	5.13953
ENSMUSG00000039629	Strip2	DEGs	DEGs	4.15514	4.14678	4.9466
ENSMUSG00000022682	Rrn3	DEGs	DEGs	4.35144	4.42584	5.33838
ENSMUSG00000073721	Gm13125	DEGs	DEGs	4.4238	4.29757	5.5645
ENSMUSG00000060860	Ube2s	DEGs	DEGs	4.56835	2.62317	4.01647
ENSMUSG00000021838	Samd4	DEGs	DEGs	4.45727	4.90027	3.54949
ENSMUSG00000051469	Zfp191	DEGs	DEGs	4.75449	5.03548	4.22268
ENSMUSG00000074785	Plxnc1	DEGs	DEGs	4.39308	4.1882	5.34112
ENSMUSG00000021519	Mterf3	DEGs	DEGs	5.46384	7.01035	6.40314
ENSMUSG00000027808	Serp1	DEGs	DEGs	4.80025	4.71391	5.74444
ENSMUSG00000034928	Rnf44	DEGs	DEGs	3.93865	4.265	3.60186
ENSMUSG00000028779	Pef1	DEGs	DEGs	3.9692	2.01138	3.21962
ENSMUSG00000034773	BC030867	DEGs	DEGs	4.37135	2.29177	3.69981
ENSMUSG00000030888	Rrp8	DEGs	DEGs	4.19519	3.88727	5.00786
ENSMUSG00000037003	Tns2	DEGs	DEGs	4.81112	1.63656	2.93722
ENSMUSG00000024963	Dnajc4	DEGs	DEGs	2.81834	0.434432	1.23606
ENSMUSG00000037336	Mfsd2b	DEGs	DEGs	1.17877	0.0983556	1.55942
ENSMUSG00000021696	Elovl7	DEGs	DEGs	4.23911	4.43419	5.90415
ENSMUSG00000033904	Ccp110	DEGs	DEGs	4.593	4.71407	5.81368
ENSMUSG00000058672	Tubb2a	DEGs	DEGs	4.56378	4.50707	5.28846
ENSMUSG00000051855	Mest	DEGs	DEGs	3.84413	4.10061	5.02139
ENSMUSG00000053536	Cstf2t	DEGs	DEGs	4.74074	4.5047	3.94096
ENSMUSG00000020644	Id2	DEGs	DEGs	3.9441	2.66743	3.14795
ENSMUSG00000024246	Thumpd2	DEGs	DEGs	3.10207	3.46782	2.77391
ENSMUSG00000029674	Limk1	DEGs	DEGs	3.26814	2.49334	4.65549
ENSMUSG00000034681	Rnps1	DEGs	DEGs	4.06721	1.85783	2.80424
ENSMUSG00000020692	Nle1	DEGs	DEGs	4.44396	1.92449	3.63434
ENSMUSG00000031938	4931406C07Rik	DEGs	DEGs	5.27238	6.91232	6.14136
ENSMUSG00000051224	Tceanc	DEGs	DEGs	4.41678	4.48936	3.794
ENSMUSG00000051989	Smim11	DEGs	DEGs	4.62731	5.03774	3.8695
ENSMUSG00000056293	Gsdmc2	DEGs	DEGs	3.4165	3.51956	4.43062
ENSMUSG00000073676	Hspe1	DEGs	DEGs	4.97236	5.78779	5.70012
ENSMUSG00000048108	Tmem72	DEGs	DEGs	3.52323	3.03198	4.53586
ENSMUSG00000042348	Arl15	DEGs	DEGs	4.53736	4.66521	4.02788
ENSMUSG00000090100	Ttbk2	DEGs	DEGs	4.94722	5.68917	4.55588
ENSMUSG00000028497	Hacd4	DEGs	DEGs	4.27086	4.06489	5.53747
ENSMUSG00000019856	Fam184a	DEGs	DEGs	4.31226	4.12353	5.04308
ENSMUSG00000020538	Srebf1	DEGs	DEGs	5.69104	5.11729	4.47891
ENSMUSG00000053510	Nrd1	DEGs	DEGs	4.41764	4.35383	5.31473
ENSMUSG00000027074	Slc43a3	DEGs	DEGs	3.65746	3.87192	4.72464
ENSMUSG00000021276	Cinp	DEGs	DEGs	4.13996	3.43841	3.45903
ENSMUSG00000028475	5430416O09Rik	DEGs	DEGs	1.85597	1.16963	0.282433
ENSMUSG00000021939	Ctsb	DEGs	DEGs	4.37384	4.04618	5.45773
ENSMUSG00000030994	D7Ertd443e	DEGs	DEGs	5.03763	5.56242	7.11179
ENSMUSG00000058317	Ube2e2	DEGs	DEGs	4.16268	4.16391	3.25646
ENSMUSG00000022150	Dab2	DEGs	DEGs	4.97658	4.9424	5.87755
ENSMUSG00000037610	Kcnmb2	DEGs	DEGs	3.94891	4.43381	3.55724
ENSMUSG00000019826	Zbtb24	DEGs	DEGs	4.67227	4.3522	4.07477
ENSMUSG00000027655	Dhx35	DEGs	DEGs	4.33245	3.85199	3.36394
ENSMUSG00000029550	Sppl3	DEGs	DEGs	4.42525	3.14007	3.85863
ENSMUSG00000041264	Uspl1	DEGs	DEGs	4.77261	4.0973	5.84064
ENSMUSG00000040479	Dgkz	DEGs	DEGs	3.1858	0.719527	1.77637
ENSMUSG00000057738	Sptan1	DEGs	DEGs	5.32649	5.02614	6.35237
ENSMUSG00000005836	Gata6	DEGs	DEGs	5.32423	5.57467	4.60718
ENSMUSG00000038495	Otud7b	DEGs	DEGs	5.70345	5.23901	4.37498
ENSMUSG00000090021	Gm6493	DEGs	DEGs	3.54807	3.23803	2.99477
ENSMUSG00000050199	Lgr4	DEGs	DEGs	4.02508	4.21851	3.60512
ENSMUSG00000032806	Slc10a3	DEGs	DEGs	3.28533	3.1466	4.01726
ENSMUSG00000052609	Plekhg3	DEGs	DEGs	4.97342	3.60152	6.88146
ENSMUSG00000076934	Iglv1	DEGs	DEGs	4.39138	3.92382	3.47515
ENSMUSG00000047996	Prrg1	DEGs	DEGs	4.34475	5.38145	5.31185
ENSMUSG00000012405	Rpl15	DEGs	DEGs	4.9148	5.55848	5.53486
ENSMUSG00000050213	Snip1	DEGs	DEGs	4.52165	4.85109	4.07474
ENSMUSG00000090946	Ccdc71l	DEGs	DEGs	4.04547	4.62496	3.76441
ENSMUSG00000032299	Commd4	DEGs	DEGs	4.78113	4.01521	3.58064
ENSMUSG00000029649	Pomp	DEGs	DEGs	3.87547	3.60147	4.81018
ENSMUSG00000035781	R3hdm4	DEGs	DEGs	4.00409	3.88132	5.60389
ENSMUSG00000053644	Aldh7a1	DEGs	DEGs	4.24114	3.95581	5.3023
ENSMUSG00000070034	Sp110	DEGs	DEGs	4.76536	4.67106	5.89035
ENSMUSG00000047613	A430005L14Rik	DEGs	DEGs	4.63976	2.49187	3.7446
ENSMUSG00000031822	Gse1	DEGs	DEGs	4.71843	1.94295	4.01149
ENSMUSG00000036572	Upf3b	DEGs	DEGs	4.35821	5.51325	5.20785
ENSMUSG00000026605	Cenpf	DEGs	DEGs	5.45774	5.8576	6.79536
ENSMUSG00000059659	Gm10069	DEGs	DEGs	4.14247	3.7379	3.6266
ENSMUSG00000022186	Oxct1	DEGs	DEGs	3.74721	3.77025	5.21763
ENSMUSG00000026077	Npas2	DEGs	DEGs	4.41232	4.42111	5.25206
ENSMUSG00000002379	Ndufa11	DEGs	DEGs	4.68923	4.98993	4.09013
ENSMUSG00000060093	Hist1h4a	DEGs	DEGs	4.67723	1.88406	0.696524
ENSMUSG00000026048	Ercc5	DEGs	DEGs	3.92253	6.16274	5.32192
ENSMUSG00000039384	Dusp10	DEGs	DEGs	4.50189	4.58772	5.30022
ENSMUSG00000004937	Sgta	DEGs	DEGs	4.36038	2.41069	3.42409
ENSMUSG00000021414	Fam217a	DEGs	DEGs	3.88849	4.00823	5.35527
ENSMUSG00000033902	Mapkbp1	DEGs	DEGs	3.91746	3.92669	4.75905
ENSMUSG00000031667	Aktip	DEGs	DEGs	3.6203	3.82299	4.98872
ENSMUSG00000031657	Heatr3	DEGs	DEGs	3.84726	3.56461	2.90879
ENSMUSG00000001472	Tcf25	DEGs	DEGs	5.65331	5.61239	6.64021
ENSMUSG00000042406	Atf4	DEGs	DEGs	5.15284	5.72057	7.10214
ENSMUSG00000073664	Nbeal1	DEGs	DEGs	4.77356	5.64186	5.38743
ENSMUSG00000030844	Rgs10	DEGs	DEGs	4.65531	6.28051	5.83185
ENSMUSG00000031314	Taf1	DEGs	DEGs	5.01601	4.77738	4.32478
ENSMUSG00000024073	Birc6	DEGs	DEGs	4.54145	4.4285	5.45919
ENSMUSG00000022008	Gpalpp1	DEGs	DEGs	4.64353	4.49267	4.34888
ENSMUSG00000079659	Tmem243	DEGs	DEGs	3.84827	5.59964	5.12363
ENSMUSG00000029101	Rgs12	DEGs	DEGs	3.25959	2.14935	2.65929
ENSMUSG00000019487	Trip10	DEGs	DEGs	3.20558	0.899255	2.35146
ENSMUSG00000024176	Sox8	DEGs	DEGs	4.56335	4.12863	5.67297
ENSMUSG00000030486	Zfp108	DEGs	DEGs	3.22413	3.3579	4.54914
ENSMUSG00000043923	Ccdc84	DEGs	DEGs	3.83906	3.19309	2.7992
ENSMUSG00000064061	Dzip3	DEGs	DEGs	3.9112	4.02411	5.07686
ENSMUSG00000028640	Tfap2c	DEGs	DEGs	4.44004	4.18404	5.46324
ENSMUSG00000035236	Scai	DEGs	DEGs	3.98449	4.05913	3.62516
ENSMUSG00000021362	Gcm2	DEGs	DEGs	3.86934	3.89428	4.89318
ENSMUSG00000024807	Syvn1	DEGs	DEGs	3.50727	2.13679	3.16201
ENSMUSG00000018661	Cog1	DEGs	DEGs	4.10024	2.09586	3.37394
ENSMUSG00000025289	Prdx4	DEGs	DEGs	4.54133	4.3935	3.60014
ENSMUSG00000022124	Fbxl3	DEGs	DEGs	4.30175	4.62001	5.62483
ENSMUSG00000038290	Smg6	DEGs	DEGs	4.57162	2.96883	3.85787
ENSMUSG00000029415	Sdad1	DEGs	DEGs	3.41837	2.79735	2.44156
ENSMUSG00000007659	Bcl2l1	DEGs	DEGs	4.93919	2.70456	4.2812
ENSMUSG00000047878	A4galt	DEGs	DEGs	2.12133	1.35515	3.53437
ENSMUSG00000028959	Fastk	DEGs	DEGs	4.83023	0.960664	2.46072
ENSMUSG00000028893	Sesn2	DEGs	DEGs	3.32765	0.412283	1.9134
ENSMUSG00000027778	Ift80	DEGs	DEGs	4.49662	4.41509	5.28516
ENSMUSG00000005442	Cic	DEGs	DEGs	3.77322	2.94111	4.8071
ENSMUSG00000031840	Rab3a	DEGs	DEGs	3.51361	5.51887	2.76067
ENSMUSG00000051495	Irf2bp2	DEGs	DEGs	3.75043	3.21227	2.48957
ENSMUSG00000030681	Mvp	DEGs	DEGs	4.0345	2.11979	3.28859
ENSMUSG00000030867	Plk1	DEGs	DEGs	5.53167	2.73864	4.93558
ENSMUSG00000028849	Map7d1	DEGs	DEGs	4.40725	3.99546	3.06571
ENSMUSG00000003070	Efna2	DEGs	DEGs	2.9692	1.25766	2.54081
ENSMUSG00000034022	Cpsf1	DEGs	DEGs	3.28523	0.654711	2.05755
ENSMUSG00000027291	Vps39	DEGs	DEGs	5.12003	4.96103	6.43669
ENSMUSG00000070677	D5Ertd577e	DEGs	DEGs	4.06401	4.21595	5.15475
ENSMUSG00000026457	Adipor1	DEGs	DEGs	4.43875	4.8286	5.75754
ENSMUSG00000056501	Cebpb	DEGs	DEGs	3.74626	4.24627	3.03502
ENSMUSG00000025823	Pdia4	DEGs	DEGs	3.42458	3.75738	5.33544
ENSMUSG00000083121	Gm6341	DEGs	DEGs	3.77567	3.96651	3.40315
ENSMUSG00000000078	Klf6	DEGs	DEGs	4.17943	3.7959	3.13746
ENSMUSG00000068227	Il2rb	DEGs	DEGs	3.6724	3.02981	4.41845
ENSMUSG00000047501	Cldn4	DEGs	DEGs	4.40384	4.66578	3.66614
ENSMUSG00000039046	Usp6nl	DEGs	DEGs	4.89222	4.44941	3.90564
ENSMUSG00000026692	Fmo4	DEGs	DEGs	3.80344	3.80514	4.70037
ENSMUSG00000101188	Eif4a-ps4	DEGs	DEGs	3.42194	3.20813	4.04679
ENSMUSG00000070572	Trmt112-ps2	DEGs	DEGs	3.38048	1.11797	1.92448
ENSMUSG00000032842	Abcc10	DEGs	DEGs	3.01732	0.498577	1.83191
ENSMUSG00000021998	Lcp1	DEGs	DEGs	4.07493	4.10479	5.23941
ENSMUSG00000031327	Chic1	DEGs	DEGs	3.89997	5.06549	4.86178
ENSMUSG00000051965	Nanos2	DEGs	DEGs	3.89287	3.28233	4.75307
ENSMUSG00000015966	Il17rb	DEGs	DEGs	4.00933	3.91371	4.50664
ENSMUSG00000050428	Fbxo46	DEGs	DEGs	3.43195	2.72361	5.22515
ENSMUSG00000058239	Usf2	DEGs	DEGs	3.24272	1.71991	2.80597
ENSMUSG00000006205	Htra1	DEGs	DEGs	3.27303	3.44215	4.93068
ENSMUSG00000079575	Rbpsuh-rs3	DEGs	DEGs	4.28254	4.99659	3.64499
ENSMUSG00000019803	Nr2e1	DEGs	DEGs	4.39852	4.73374	5.73813
ENSMUSG00000058028	Zscan5b	DEGs	DEGs	2.7222	2.55293	1.80452
ENSMUSG00000056204	Pgpep1	DEGs	DEGs	3.97551	2.18736	3.16508
ENSMUSG00000027550	Lrrcc1	DEGs	DEGs	4.97864	5.51333	4.64067
ENSMUSG00000031004	Mki67	DEGs	DEGs	3.8415	5.07249	5.92061
ENSMUSG00000019699	Akt3	DEGs	DEGs	4.10068	4.54912	5.15641
ENSMUSG00000027304	Rtf1	DEGs	DEGs	3.66141	3.51775	4.59418
ENSMUSG00000030779	Rbbp6	DEGs	DEGs	4.02317	4.28629	3.23639
ENSMUSG00000018209	Stk4	DEGs	DEGs	2.59246	2.82316	3.85078
ENSMUSG00000030861	Acadsb	DEGs	DEGs	3.46868	3.61465	4.61197
ENSMUSG00000020402	Vdac1	DEGs	DEGs	2.19437	2.67891	3.769
ENSMUSG00000006906	Stambp	DEGs	DEGs	3.99123	3.69521	4.86006
ENSMUSG00000032475	Nck1	DEGs	DEGs	4.17456	4.25354	5.24937
ENSMUSG00000042444	Fam63b	DEGs	DEGs	4.2495	5.11853	3.64432
ENSMUSG00000021175	Cdca7l	DEGs	DEGs	3.43675	3.50292	4.3994
ENSMUSG00000051671	Coa6	DEGs	DEGs	3.12753	3.06178	2.63851
ENSMUSG00000069744	Psmb3	DEGs	DEGs	3.97099	2.51996	3.21543
ENSMUSG00000003458	Ncstn	DEGs	DEGs	3.1332	2.87496	4.61294
ENSMUSG00000020272	Stk10	DEGs	DEGs	1.89111	1.63761	3.13227
ENSMUSG00000020282	Rhbdf1	DEGs	DEGs	3.76928	1.41348	2.3291
ENSMUSG00000011877	Git1	DEGs	DEGs	3.88764	0.862676	2.90565
ENSMUSG00000031753	Cog4	DEGs	DEGs	4.12178	3.82686	5.05528
ENSMUSG00000020225	Tmbim4	DEGs	DEGs	4.52898	6.38481	5.81217
ENSMUSG00000071193	Gm4938	DEGs	DEGs	2.97942	3.97841	2.03109
ENSMUSG00000057836	Xlr3a	DEGs	DEGs	3.15524	3.42699	4.33571
ENSMUSG00000040147	Maob	DEGs	DEGs	3.1519	4.73281	4.39697
ENSMUSG00000076258	Gm23935	DEGs	DEGs	5.94537	3.25038	5.15653
ENSMUSG00000082284	H3f3a-ps1	DEGs	DEGs	3.01953	3.36351	2.59099
ENSMUSG00000055320	Tead1	DEGs	DEGs	2.86185	2.75595	4.03759
ENSMUSG00000042793	Lgr6	DEGs	DEGs	3.01492	2.59534	3.9706
ENSMUSG00000060739	Nsa2	DEGs	DEGs	4.14794	5.54367	5.4251
ENSMUSG00000038975	Rabggtb	DEGs	DEGs	3.66777	4.89699	4.53604
ENSMUSG00000054752	Fsd1l	DEGs	DEGs	4.04121	4.39148	5.21739
ENSMUSG00000047415	Gpr68	DEGs	DEGs	4.08569	3.77182	4.85462
ENSMUSG00000007570	Fance	DEGs	DEGs	3.7437	3.4205	3.24822
ENSMUSG00000057402	Cldn34b2	DEGs	DEGs	3.89827	3.78359	4.70114
ENSMUSG00000063146	Clip2	DEGs	DEGs	4.55911	2.51794	4.00886
ENSMUSG00000060098	Prmt7	DEGs	DEGs	4.5076	2.8371	4.09546
ENSMUSG00000003380	Rabac1	DEGs	DEGs	3.10859	1.26297	2.09137
ENSMUSG00000027134	Lpcat4	DEGs	DEGs	3.41729	0.901909	2.04228
ENSMUSG00000036606	Plxnb2	DEGs	DEGs	4.02721	1.39198	3.20748
ENSMUSG00000091625	Lsm5	DEGs	DEGs	2.67768	3.86213	3.51292
ENSMUSG00000040213	Ccbl2	DEGs	DEGs	4.89409	4.92544	4.172
ENSMUSG00000037251	Pomk	DEGs	DEGs	3.94339	1.76832	3.28239
ENSMUSG00000040351	Ankib1	DEGs	DEGs	2.62156	2.49455	3.65947
ENSMUSG00000097195	Snhg5	DEGs	DEGs	2.49578	2.15959	3.74026
ENSMUSG00000015165	Hnrnpl	DEGs	DEGs	3.00327	2.69719	3.93148
ENSMUSG00000095677	Dynlt1f	DEGs	DEGs	3.55905	2.42435	3.23337
ENSMUSG00000032540	Abhd5	DEGs	DEGs	4.37323	3.45464	4.8799
ENSMUSG00000042268	Slc26a9	DEGs	DEGs	2.83671	2.88385	3.96383
ENSMUSG00000034555	Tex16	DEGs	DEGs	3.34471	3.79136	2.33828
ENSMUSG00000032193	Ldlr	DEGs	DEGs	1.93112	1.52057	0.59028
ENSMUSG00000029248	1700023E05Rik	DEGs	DEGs	2.30602	2.44594	3.80392
ENSMUSG00000032512	Wdr48	DEGs	DEGs	4.60387	2.96269	3.68891
ENSMUSG00000021819	Zswim8	DEGs	DEGs	2.55117	0.733996	1.94287
ENSMUSG00000001774	Chordc1	DEGs	DEGs	4.38994	5.74199	5.25069
ENSMUSG00000027287	Snap23	DEGs	DEGs	3.84097	5.14535	4.64027
ENSMUSG00000097420	Gm17575	DEGs	DEGs	3.66477	4.54045	4.36287
ENSMUSG00000018604	Tbx3	DEGs	DEGs	3.97169	3.59747	3.25354
ENSMUSG00000022425	Enpp2	DEGs	DEGs	3.37412	3.32821	4.63036
ENSMUSG00000039375	Wdr17	DEGs	DEGs	3.53502	3.5654	4.59712
ENSMUSG00000010505	Myt1	DEGs	DEGs	3.43009	3.51047	4.58057
ENSMUSG00000025082	Vwa2	DEGs	DEGs	3.91549	3.81391	4.87961
ENSMUSG00000030545	Pex11a	DEGs	DEGs	3.59823	3.68718	5.05611
ENSMUSG00000026819	Slc25a25	DEGs	DEGs	2.85272	0.659223	1.75614
ENSMUSG00000031109	Enox2	DEGs	DEGs	3.89082	5.0678	4.91437
ENSMUSG00000045534	Kcna5	DEGs	DEGs	4.01512	4.38865	2.17073
ENSMUSG00000054509	Parp4	DEGs	DEGs	3.84998	3.63508	5.06439
ENSMUSG00000007987	Ift22	DEGs	DEGs	2.73327	2.06102	3.63857
ENSMUSG00000048058	Ldlrad3	DEGs	DEGs	2.32212	2.80987	3.61404
ENSMUSG00000078429	Ctdsp2	DEGs	DEGs	3.41156	1.48945	2.6601
ENSMUSG00000023243	Kcnk5	DEGs	DEGs	4.11757	1.44059	2.78781
ENSMUSG00000044499	Hs3st5	DEGs	DEGs	4.76525	6.3247	5.99754
ENSMUSG00000029918	Mrps33	DEGs	DEGs	4.47735	6.23795	5.49373
ENSMUSG00000080922	Gm2214	DEGs	DEGs	2.18248	2.15924	1.54016
ENSMUSG00000052544	St6galnac3	DEGs	DEGs	4.59385	5.26265	3.5176
ENSMUSG00000041716	Gm20604	DEGs	DEGs	4.20474	4.34854	3.69464
ENSMUSG00000042675	Ypel3	DEGs	DEGs	3.8388	2.07071	3.03923
ENSMUSG00000049811	Fam161a	DEGs	DEGs	2.74674	2.24716	3.71741
ENSMUSG00000057596	Trim30d	DEGs	DEGs	2.80358	3.0626	1.96903
ENSMUSG00000034118	Tpst1	DEGs	DEGs	2.29703	1.61108	0.890323
ENSMUSG00000025429	Pstpip2	DEGs	DEGs	1.81767	1.80746	2.91419
ENSMUSG00000060802	B2m	DEGs	DEGs	4.23872	6.76115	5.86197
ENSMUSG00000040209	Zfp704	DEGs	DEGs	5.15176	4.30235	3.9448
ENSMUSG00000020546	Stxbp4	DEGs	DEGs	3.26469	3.49204	4.90079
ENSMUSG00000079455	Gm16026	DEGs	DEGs	3.10182	3.00449	4.66527
ENSMUSG00000023079	Gtf2ird1	DEGs	DEGs	2.96115	2.15669	4.20771
ENSMUSG00000001229	Dpp9	DEGs	DEGs	3.19899	1.48322	1.74758
ENSMUSG00000028656	Cap1	DEGs	DEGs	2.57872	1.78191	3.48177
ENSMUSG00000037949	Ano10	DEGs	DEGs	2.61692	2.23264	3.70162
ENSMUSG00000028228	Cpne3	DEGs	DEGs	4.11392	5.58994	5.25676
ENSMUSG00000002475	Abhd3	DEGs	DEGs	3.03843	3.34294	4.29938
ENSMUSG00000028657	Ppt1	DEGs	DEGs	3.03534	3.25533	4.24938
ENSMUSG00000015289	Lage3	DEGs	DEGs	2.45151	2.2609	3.43739
ENSMUSG00000039985	Fam60a	DEGs	DEGs	2.76334	2.49721	3.36655
ENSMUSG00000085272	Sbk3	DEGs	DEGs	1.70162	1.07298	3.10445
ENSMUSG00000022771	Ppil2	DEGs	DEGs	3.86571	1.75513	3.08769
ENSMUSG00000031951	Tmem231	DEGs	DEGs	2.76656	2.41358	3.51777
ENSMUSG00000064317	Gm10146	DEGs	DEGs	3.09029	0.637374	1.42448
ENSMUSG00000096472	Cdkn2d	DEGs	DEGs	2.44581	1.03654	1.78357
ENSMUSG00000050555	Hyls1	DEGs	DEGs	4.38282	4.0464	5.6607
ENSMUSG00000035121	Neil2	DEGs	DEGs	2.78323	4.17186	3.72189
ENSMUSG00000033943	Mga	DEGs	DEGs	3.94168	4.56039	5.46315
ENSMUSG00000018547	Pip4k2b	DEGs	DEGs	3.53052	3.59185	3.01287
ENSMUSG00000045098	Suv420h1	DEGs	DEGs	2.74508	4.83828	3.80181
ENSMUSG00000026107	Nabp1	DEGs	DEGs	2.84975	4.25555	3.88724
ENSMUSG00000035726	Supt16	DEGs	DEGs	2.58975	2.40377	3.61728
ENSMUSG00000044816	D630023F18Rik	DEGs	DEGs	1.45589	1.82072	0.729336
ENSMUSG00000025402	Nab2	DEGs	DEGs	1.72372	1.04019	2.53964
ENSMUSG00000031621	Isx	DEGs	DEGs	3.49502	2.29655	1.27979
ENSMUSG00000024099	Ndufv2	DEGs	DEGs	3.84359	4.84186	4.76017
ENSMUSG00000075012	Fjx1	DEGs	DEGs	2.4888	2.46113	1.50398
ENSMUSG00000058728	Cd300c	DEGs	DEGs	2.87165	2.73874	2.36944
ENSMUSG00000019302	Atp6v0a1	DEGs	DEGs	2.0488	1.97016	3.31893
ENSMUSG00000025647	Shisa5	DEGs	DEGs	2.55302	2.39695	3.66883
ENSMUSG00000049044	Rapgef4	DEGs	DEGs	3.30536	3.54699	4.51846
ENSMUSG00000025163	Cd7	DEGs	DEGs	2.68339	1.33589	4.06416
ENSMUSG00000032115	Hyou1	DEGs	DEGs	3.77016	2.99568	5.31959
ENSMUSG00000058022	Adtrp	DEGs	DEGs	3.56018	3.29956	4.4032
ENSMUSG00000020689	Itgb3	DEGs	DEGs	3.00156	2.88573	4.15884
ENSMUSG00000060371	Caln1	DEGs	DEGs	4.7427	3.03021	4.07796
ENSMUSG00000020069	Hnrnph3	DEGs	DEGs	2.64248	2.15654	3.21283
ENSMUSG00000047284	Neurl4	DEGs	DEGs	2.06405	0.776036	1.58343
ENSMUSG00000057177	Gsk3a	DEGs	DEGs	1.59696	1.49188	2.73308
ENSMUSG00000039509	Nup133	DEGs	DEGs	3.44772	3.36939	4.78729
ENSMUSG00000075053	Vdac3-ps1	DEGs	DEGs	2.91242	2.72522	3.47959
ENSMUSG00000029130	Rnf32	DEGs	DEGs	2.83533	2.47208	3.78004
ENSMUSG00000035246	Pcyt1b	DEGs	DEGs	2.76173	2.49644	4.0915
ENSMUSG00000068154	Insm1	DEGs	DEGs	2.28037	2.60295	3.47395
ENSMUSG00000003038	Hmgn2	DEGs	DEGs	3.03385	2.51974	1.51647
ENSMUSG00000034959	5031414D18Rik	DEGs	DEGs	2.01794	5.20461	3.3714
ENSMUSG00000044250	Pced1b	DEGs	DEGs	2.58446	2.88136	3.28664
ENSMUSG00000018012	Rac3	DEGs	DEGs	3.54539	1.31106	2.56792
ENSMUSG00000054074	Skida1	DEGs	DEGs	2.71852	2.02947	1.13191
ENSMUSG00000047976	Kcna1	DEGs	DEGs	4.17398	3.73916	2.74581
ENSMUSG00000027315	Spint1	DEGs	DEGs	4.15221	4.02584	5.55727
ENSMUSG00000022974	Paxbp1	DEGs	DEGs	3.44719	3.38253	4.40201
ENSMUSG00000044294	Krt84	DEGs	DEGs	3.26761	2.95189	4.08049
ENSMUSG00000006191	Cdkal1	DEGs	DEGs	2.54226	2.41414	3.42351
ENSMUSG00000025283	Sat1	DEGs	DEGs	2.59264	2.79854	3.67637
ENSMUSG00000042684	Npl	DEGs	DEGs	2.37674	2.15947	1.09953
ENSMUSG00000094985	Topaz1	DEGs	DEGs	2.04742	2.20956	3.26333
ENSMUSG00000099902	Gm12115	DEGs	DEGs	2.51905	2.45901	2.24277
ENSMUSG00000030824	Nucb1	DEGs	DEGs	3.25232	2.87058	4.09965
ENSMUSG00000035439	Haus8	DEGs	DEGs	2.72927	1.90319	3.642
ENSMUSG00000039953	Clstn1	DEGs	DEGs	4.15158	2.01756	3.39075
ENSMUSG00000075045	Gm4981	DEGs	DEGs	2.25665	2.00442	3.14881
ENSMUSG00000091457	Gm17171	DEGs	DEGs	2.54807	2.60075	1.85343
ENSMUSG00000058147	Xlr3c	DEGs	DEGs	1.08726	0.966668	2.66932
ENSMUSG00000041729	Coro2b	DEGs	DEGs	2.2042	0.989716	3.83764
ENSMUSG00000085890	Tnfsf13os	DEGs	DEGs	2.26988	0.436864	1.26512
ENSMUSG00000086694	Gm16237	DEGs	DEGs	3.39184	0.54617	1.50622
ENSMUSG00000030905	Crym	DEGs	DEGs	5.41555	5.37051	4.46158
ENSMUSG00000030256	Bhlhe41	DEGs	DEGs	4.18411	4.91127	4.67781
ENSMUSG00000056436	Cyct	DEGs	DEGs	2.91031	4.27637	3.84117
ENSMUSG00000020914	Top2a	DEGs	DEGs	4.40205	5.19287	5.70849
ENSMUSG00000026827	Gpd2	DEGs	DEGs	2.94333	3.65592	5.11027
ENSMUSG00000045975	C2cd2	DEGs	DEGs	3.22979	3.04442	4.41042
ENSMUSG00000058589	Anks1b	DEGs	DEGs	3.00062	2.80349	3.75449
ENSMUSG00000094594	Tpd52-ps	DEGs	DEGs	2.19703	1.96172	2.97695
ENSMUSG00000015316	Slamf1	DEGs	DEGs	2.08997	2.38633	3.63615
ENSMUSG00000039013	Siglecf	DEGs	DEGs	1.73092	2.21992	3.10494
ENSMUSG00000045886	Gm9803	DEGs	DEGs	2.62698	2.6084	3.53554
ENSMUSG00000041638	Gcn1l1	DEGs	DEGs	2.34127	0.245675	1.27207
ENSMUSG00000034748	Sirt6	DEGs	DEGs	2.48574	0.554863	1.6705
ENSMUSG00000020120	Plek	DEGs	DEGs	3.02913	3.57868	4.99227
ENSMUSG00000046818	Ddit4l	DEGs	DEGs	3.87215	3.6376	2.34148
ENSMUSG00000031230	Fgf16	DEGs	DEGs	1.99209	2.70708	0.593837
ENSMUSG00000070719	Pla2g4d	DEGs	DEGs	3.4863	3.57052	4.58091
ENSMUSG00000005054	Cstb	DEGs	DEGs	1.55472	0.979559	2.66576
ENSMUSG00000039741	Bahcc1	DEGs	DEGs	2.04497	1.52806	1.0467
ENSMUSG00000097289	2010300F17Rik	DEGs	DEGs	2.53863	2.39984	3.52692
ENSMUSG00000024304	Cdh2	DEGs	DEGs	2.45596	2.50884	3.57435
ENSMUSG00000043629	1700019D03Rik	DEGs	DEGs	2.53331	2.52535	3.31653
ENSMUSG00000052812	Atad2b	DEGs	DEGs	2.13689	3.78016	3.64657
ENSMUSG00000029608	Rph3a	DEGs	DEGs	2.45726	2.17829	3.91569
ENSMUSG00000027597	Ahcy	DEGs	DEGs	2.11359	1.92595	2.82295
ENSMUSG00000022391	Rangap1	DEGs	DEGs	1.11501	0.708076	2.50969
ENSMUSG00000046794	Ppp1r3b	DEGs	DEGs	1.22013	1.05044	2.13492
ENSMUSG00000063902	Gm7964	DEGs	DEGs	2.03209	2.02453	2.86414
ENSMUSG00000001552	Jup	DEGs	DEGs	2.39444	1.31637	2.52104
ENSMUSG00000055653	Gpc3	DEGs	DEGs	2.41305	1.80327	3.70446
ENSMUSG00000031007	Atp6ap2	DEGs	DEGs	3.7934	4.4141	5.29744
ENSMUSG00000040697	Dnajc16	DEGs	DEGs	3.21308	2.87946	2.29964
ENSMUSG00000044461	Shisa2	DEGs	DEGs	2.36483	2.51716	1.45625
ENSMUSG00000018819	Lsp1	DEGs	DEGs	3.17499	2.33848	5.57256
ENSMUSG00000097554	Gm26825	DEGs	DEGs	2.27408	2.60881	3.15896
ENSMUSG00000034573	Ptpn13	DEGs	DEGs	2.20366	2.55644	3.90278
ENSMUSG00000074071	Fam169b	DEGs	DEGs	2.10331	1.99445	1.26374
ENSMUSG00000090102	Gm4985	DEGs	DEGs	1.50166	1.63958	2.87273
ENSMUSG00000058498	Rnf207	DEGs	DEGs	2.02993	2.08943	3.21947
ENSMUSG00000025925	Terf1	DEGs	DEGs	2.493	2.67654	3.79231
ENSMUSG00000030889	Vwa3a	DEGs	DEGs	2.80396	2.5335	3.75855
ENSMUSG00000039781	Cep131	DEGs	DEGs	1.97159	1.53214	1.41827
ENSMUSG00000063281	Zfp35	DEGs	DEGs	2.25346	2.52031	3.27573
ENSMUSG00000033634	Cml2	DEGs	DEGs	4.12274	3.84217	5.12779
ENSMUSG00000057716	Tmem178b	DEGs	DEGs	4.88159	4.6847	4.21623
ENSMUSG00000024232	Bambi	DEGs	DEGs	2.21226	2.21188	1.26903
ENSMUSG00000036620	Mgat4b	DEGs	DEGs	2.46981	2.224	3.1001
ENSMUSG00000072235	Tuba1a	DEGs	DEGs	2.1707	1.76622	3.06549
ENSMUSG00000105416	RP24-560A18.3	DEGs	DEGs	1.83906	1.3456	2.68343
ENSMUSG00000042156	Dzip1	DEGs	DEGs	1.67554	0.736408	2.6315
ENSMUSG00000075611	Gm11545	DEGs	DEGs	2.80607	2.30311	3.77275
ENSMUSG00000024379	Tslp	DEGs	DEGs	0.758675	0.743915	1.69953
ENSMUSG00000027936	Crtc2	DEGs	DEGs	1.8004	0.325064	1.08068
ENSMUSG00000034913	Spert	DEGs	DEGs	0.843587	0.886227	2.08729
ENSMUSG00000085953	Gm15496	DEGs	DEGs	1.41823	1.10278	3.11382
ENSMUSG00000029512	Ulk1	DEGs	DEGs	2.57963	2.71576	3.92904
ENSMUSG00000038822	Hace1	DEGs	DEGs	2.54092	3.68846	3.31861
ENSMUSG00000046753	Ccdc66	DEGs	DEGs	1.60614	1.78682	2.76803
ENSMUSG00000032258	Lca5	DEGs	DEGs	3.78134	3.11884	2.74458
ENSMUSG00000057132	Rpgrip1	DEGs	DEGs	1.01168	1.00676	1.94607
ENSMUSG00000096696	Zfp960	DEGs	DEGs	0.812219	0.764869	1.48928
ENSMUSG00000035027	Map2k2	DEGs	DEGs	3.39181	0.629181	2.03255
ENSMUSG00000073094	Smim9	DEGs	DEGs	3.45708	3.3937	2.41111
ENSMUSG00000021640	Naip1	DEGs	DEGs	3.5176	4.07244	5.22819
ENSMUSG00000034330	Plcg2	DEGs	DEGs	3.30969	3.09335	4.31904
ENSMUSG00000041261	Car8	DEGs	DEGs	2.05818	3.88354	3.20925
ENSMUSG00000028194	Ddah1	DEGs	DEGs	2.08864	1.80028	1.11177
ENSMUSG00000028179	Cth	DEGs	DEGs	3.70308	3.37631	4.76174
ENSMUSG00000002458	Rgs19	DEGs	DEGs	1.86763	2.13167	3.49163
ENSMUSG00000059775	Rps26-ps1	DEGs	DEGs	2.49381	1.95787	0.887369
ENSMUSG00000096044	Gm16427	DEGs	DEGs	1.63607	1.41262	2.51791
ENSMUSG00000035478	Mbd3	DEGs	DEGs	2.31463	1.63488	3.30499
ENSMUSG00000039943	Plcb4	DEGs	DEGs	2.38884	1.90703	3.5919
ENSMUSG00000092515	C87198	DEGs	DEGs	1.98375	3.04362	3.40792
ENSMUSG00000021198	Unc79	DEGs	DEGs	2.14436	1.6632	1.15384
ENSMUSG00000034101	Ctnnd1	DEGs	DEGs	2.28588	2.01355	3.13373
ENSMUSG00000022560	Slc52a2	DEGs	DEGs	3.50125	1.79432	2.52758
ENSMUSG00000030534	Vps33b	DEGs	DEGs	1.9375	1.85027	3.09341
ENSMUSG00000049091	Sephs2	DEGs	DEGs	1.92297	2.05035	3.5711
ENSMUSG00000001482	Def8	DEGs	DEGs	0.885458	1.58056	2.5016
ENSMUSG00000021268	Meg3	DEGs	DEGs	2.18286	0.113006	0.686823
ENSMUSG00000031344	Gabrq	DEGs	DEGs	0.966815	0.648723	2.09553
ENSMUSG00000091866	Gm6257	DEGs	DEGs	1.37402	0.198513	0.819276
ENSMUSG00000021408	Ripk1	DEGs	DEGs	2.05007	2.34682	3.57429
ENSMUSG00000070780	Rbm47	DEGs	DEGs	2.39848	5.21519	4.49335
ENSMUSG00000000184	Ccnd2	DEGs	DEGs	3.11225	3.25008	2.08089
ENSMUSG00000090877	Hspa1b	DEGs	DEGs	2.42961	2.35515	4.31348
ENSMUSG00000036242	3632451O06Rik	DEGs	DEGs	1.10657	1.4523	2.84031
ENSMUSG00000032498	Mlh1	DEGs	DEGs	2.21306	2.26553	3.19906
ENSMUSG00000051185	Fam174a	DEGs	DEGs	1.57688	2.87661	2.52373
ENSMUSG00000049858	Suox	DEGs	DEGs	1.7954	1.0766	2.83854
ENSMUSG00000053553	3110082I17Rik	DEGs	DEGs	1.82349	1.49314	3.08056
ENSMUSG00000015291	Gdi1	DEGs	DEGs	1.63943	1.97489	3.34647
ENSMUSG00000023004	Tuba1b	DEGs	DEGs	1.63401	1.36206	2.54004
ENSMUSG00000046027	Stard5	DEGs	DEGs	2.46345	1.79085	3.35881
ENSMUSG00000098212	Gm20997	DEGs	DEGs	1.6034	2.20594	3.38115
ENSMUSG00000032997	Chpf	DEGs	DEGs	2.50531	1.68237	4.05757
ENSMUSG00000027710	Acad9	DEGs	DEGs	1.06264	0.605397	1.96977
ENSMUSG00000009378	Slc16a12	DEGs	DEGs	1.13922	0.93752	2.54715
ENSMUSG00000037035	Inhbb	DEGs	DEGs	3.22438	3.02171	1.69561
ENSMUSG00000040860	Crocc	DEGs	DEGs	2.76895	3.0856	1.75636
ENSMUSG00000007872	Id3	DEGs	DEGs	1.91103	1.80181	0.892753
ENSMUSG00000074832	2410141K09Rik	DEGs	DEGs	2.009	2.01982	3.31187
ENSMUSG00000026657	Frmd4a	DEGs	DEGs	2.17932	2.16326	3.69732
ENSMUSG00000022494	Shisa9	DEGs	DEGs	1.83798	2.37932	3.01417
ENSMUSG00000022769	Sdf2l1	DEGs	DEGs	2.99145	2.17066	3.72521
ENSMUSG00000028832	Stmn1	DEGs	DEGs	1.37349	1.07781	2.20053
ENSMUSG00000046329	Slc25a23	DEGs	DEGs	0.704078	0.388387	1.61817
ENSMUSG00000081752	Gm14680	DEGs	DEGs	1.65217	1.92473	2.76156
ENSMUSG00000057778	Cyb5d2	DEGs	DEGs	2.12975	2.04591	3.50873
ENSMUSG00000097262	4933416M07Rik	DEGs	DEGs	1.55573	1.181	2.41028
ENSMUSG00000031432	Prps1	DEGs	DEGs	0.480145	0.573945	1.416
ENSMUSG00000034066	Farp2	DEGs	DEGs	1.81787	1.6059	2.6885
ENSMUSG00000070605	Gm13251	DEGs	DEGs	1.02642	0.871226	1.74077
ENSMUSG00000020780	Srp68	DEGs	DEGs	1.79176	1.40248	3.24203
ENSMUSG00000026770	Il2ra	DEGs	DEGs	1.02703	1.4237	2.675
ENSMUSG00000036959	Bcorl1	DEGs	DEGs	2.72306	1.13885	3.99629
ENSMUSG00000078503	Gm13225	DEGs	DEGs	0.709696	1.28243	1.83192
ENSMUSG00000102588	Gm37444	DEGs	DEGs	1.53205	1.56437	0.973505
ENSMUSG00000026923	Notch1	DEGs	DEGs	1.63502	0.373602	1.07338
ENSMUSG00000039765	Cc2d2a	DEGs	DEGs	0.505113	0.393752	1.28463
ENSMUSG00000053398	Phgdh	DEGs	DEGs	1.6687	0.250596	0.926463
ENSMUSG00000090733	Rps27	DEGs	DEGs	5.728	5.38995	4.73851
ENSMUSG00000099207	Gm10637	DEGs	DEGs	2.89314	2.69761	4.1369
ENSMUSG00000098015	Gm6600	DEGs	DEGs	2.53573	3.24883	4.20952
ENSMUSG00000024056	Ndc80	DEGs	DEGs	2.51983	3.46152	4.58733
ENSMUSG00000039081	Zfp503	DEGs	DEGs	1.4469	1.17282	0.50155
ENSMUSG00000042554	Zp3r	DEGs	DEGs	0.732936	0.831845	2.11294
ENSMUSG00000091415	Ak9	DEGs	DEGs	1.28538	1.07708	2.30492
ENSMUSG00000107259	RP24-188B2.2	DEGs	DEGs	1.58728	1.69606	2.58832
ENSMUSG00000036966	Spryd3	DEGs	DEGs	4.21582	3.23398	4.9745
ENSMUSG00000101795	Gm5835	DEGs	DEGs	2.10637	1.51938	2.66616
ENSMUSG00000034450	Gulo	DEGs	DEGs	1.83846	1.77129	2.81346
ENSMUSG00000078513	Gm13088	DEGs	DEGs	2.02596	2.33834	4.66714
ENSMUSG00000028453	Fancg	DEGs	DEGs	0.955268	0.854805	2.32815
ENSMUSG00000025991	Cps1	DEGs	DEGs	1.46309	1.00855	2.53199
ENSMUSG00000032182	Yipf2	DEGs	DEGs	2.76165	0.80616	1.82482
ENSMUSG00000044072	Eml6	DEGs	DEGs	1.1229	2.3868	2.58638
ENSMUSG00000020534	Shmt1	DEGs	DEGs	1.32549	1.35096	2.45561
ENSMUSG00000037552	Plekhg2	DEGs	DEGs	2.97079	1.43495	1.44292
ENSMUSG00000062300	Pvrl2	DEGs	DEGs	1.39792	0.738864	2.32327
ENSMUSG00000020902	Ntn1	DEGs	DEGs	1.67	0.683119	3.0948
ENSMUSG00000021624	Cd180	DEGs	DEGs	1.01395	1.11306	2.30207
ENSMUSG00000072492	Gm10364	DEGs	DEGs	0.949569	0.596496	2.24539
ENSMUSG00000074673	Ttll9	DEGs	DEGs	0.300678	0.258836	1.48401
ENSMUSG00000093507	Gm20627	DEGs	DEGs	2.39284	1.79958	3.38274
ENSMUSG00000095567	Noc2l	DEGs	DEGs	0.87622	0.681652	1.7093
ENSMUSG00000026070	Il18r1	DEGs	DEGs	1.22239	0.894821	2.51355
ENSMUSG00000029123	Stk32b	DEGs	DEGs	0.876334	0.798986	2.56514
ENSMUSG00000030092	Cntn6	DEGs	DEGs	1.50027	2.29887	3.52966
ENSMUSG00000061286	Exosc5	DEGs	DEGs	1.5279	0.0349462	0.549609
ENSMUSG00000081715	Rps11-ps3	DEGs	DEGs	1.19384	1.07721	0.687675
ENSMUSG00000100237	Gm28644	DEGs	DEGs	1.20101	1.86332	2.24051
ENSMUSG00000031853	BC021891	DEGs	DEGs	2.35567	1.72149	4.63271
ENSMUSG00000062393	Dgkk	DEGs	DEGs	1.68786	2.34447	2.98872
ENSMUSG00000081523	Gm13058	DEGs	DEGs	1.85903	2.47526	4.11479
ENSMUSG00000031628	Casp3	DEGs	DEGs	1.03281	3.0971	2.18874
ENSMUSG00000040687	Madd	DEGs	DEGs	1.94985	1.75788	3.45063
ENSMUSG00000039879	Heca	DEGs	DEGs	2.99561	3.23091	4.27199
ENSMUSG00000017802	Fam134c	DEGs	DEGs	2.76229	2.68336	4.8902
ENSMUSG00000074736	Syndig1	DEGs	DEGs	3.05764	3.185	2.41914
ENSMUSG00000015401	Tmem27	DEGs	DEGs	2.80621	2.88219	3.83633
ENSMUSG00000050232	Cxcr3	DEGs	DEGs	4.82183	3.81096	6.19538
ENSMUSG00000091474	2610021A01Rik	DEGs	DEGs	1.42466	2.10911	3.44163
ENSMUSG00000026748	Plxdc2	DEGs	DEGs	2.57622	2.73489	4.89024
ENSMUSG00000018068	Ints2	DEGs	DEGs	1.80956	2.37007	3.521
ENSMUSG00000039109	F13a1	DEGs	DEGs	1.97859	2.14905	4.57207
ENSMUSG00000046605	B3gntl1	DEGs	DEGs	1.83328	2.22849	3.34848
ENSMUSG00000101939	Gm28438	DEGs	DEGs	3.2694	4.60394	4.37687
ENSMUSG00000022269	March11	DEGs	DEGs	2.01686	1.94389	3.21981
ENSMUSG00000028555	Ttc39a	DEGs	DEGs	1.48486	1.40754	2.62777
ENSMUSG00000091183	Gm5141	DEGs	DEGs	1.39816	1.32218	2.3134
ENSMUSG00000069188	Gm13192	DEGs	DEGs	0.113219	1.31393	0.806065
ENSMUSG00000069441	Dsg1a	DEGs	DEGs	1.1092	1.12258	2.16993
ENSMUSG00000024664	Fads3	DEGs	DEGs	2.16368	2.01028	3.53183
ENSMUSG00000029334	Prkg2	DEGs	DEGs	2.07098	1.60605	3.27913
ENSMUSG00000036938	Try5	DEGs	DEGs	0.802068	2.47918	2.14446
ENSMUSG00000083749	Gm13100	DEGs	DEGs	1.5604	1.60829	2.74838
ENSMUSG00000028217	Cdh17	DEGs	DEGs	0.656249	1.14939	2.47283
ENSMUSG00000022262	Dnah5	DEGs	DEGs	1.59322	1.50193	2.58713
ENSMUSG00000032128	Robo3	DEGs	DEGs	3.53477	1.58058	3.31267
ENSMUSG00000054484	Tmem62	DEGs	DEGs	1.80248	1.21493	2.59567
ENSMUSG00000057924	Gm10033	DEGs	DEGs	0.647624	0.916379	2.04426
ENSMUSG00000103560	Gm38070	DEGs	DEGs	1.06847	0.902283	2.09461
ENSMUSG00000004540	Psg17	DEGs	DEGs	1.36074	1.15202	2.75986
ENSMUSG00000042961	Egflam	DEGs	DEGs	0.602623	0.683257	1.69604
ENSMUSG00000087159	Gm15246	DEGs	DEGs	0.709113	0.752425	1.18301
ENSMUSG00000091421	Gm4202	DEGs	DEGs	1.22274	1.36875	2.3581
ENSMUSG00000025528	2010106E10Rik	DEGs	DEGs	0.068327	0.01782	0.712433
ENSMUSG00000030209	Grin2b	DEGs	DEGs	0.3751	0.320655	1.24597
ENSMUSG00000031530	Dusp4	DEGs	DEGs	0.0913758	0.11624	1.07024
ENSMUSG00000043110	Lrrn4	DEGs	DEGs	2.06567	2.1442	3.76576
ENSMUSG00000048827	Pkd1l3	DEGs	DEGs	0.710629	0.430076	1.70657
ENSMUSG00000060279	Ap2a1	DEGs	DEGs	2.98645	0.0512953	0.614775
ENSMUSG00000070709	1700049G17Rik	DEGs	DEGs	0.166763	0.215984	1.10068
ENSMUSG00000086953	Aknaos	DEGs	DEGs	0.718255	0.455273	2.01419
ENSMUSG00000095990	Zfp97	DEGs	DEGs	0.527598	0.404545	1.17985
ENSMUSG00000097689	4930471D02Rik	DEGs	DEGs	0.14729	0.216051	1.02063
ENSMUSG00000097864	Gm26856	DEGs	DEGs	0.428237	2.17459	1.42973
ENSMUSG00000030894	Tpp1	DEGs	DEGs	2.10049	2.42691	3.04563
ENSMUSG00000030055	Rab43	DEGs	DEGs	0.975165	1.9017	5.25389
ENSMUSG00000066176	Gm12511	DEGs	DEGs	2.10189	2.59128	4.38354
ENSMUSG00000083486	Gm14521	DEGs	DEGs	0.290514	0.730891	1.28893
ENSMUSG00000102343	Gm37381	DEGs	DEGs	0.890483	2.02285	2.52909
ENSMUSG00000030156	Cd69	DEGs	DEGs	2.57311	2.80748	4.74848
ENSMUSG00000024654	Asrgl1	DEGs	DEGs	1.02812	0.668572	2.58569
ENSMUSG00000031714	Gab1	DEGs	DEGs	1.4988	1.62615	3.34054
ENSMUSG00000049502	Dtx3l	DEGs	DEGs	2.38428	1.79689	3.94043
ENSMUSG00000036985	Zdhhc9	DEGs	DEGs	0.537571	1.85187	2.24753
ENSMUSG00000028184	Adgrl2	DEGs	DEGs	2.76545	2.16521	3.75437
ENSMUSG00000029826	Zc3hav1	DEGs	DEGs	0.116065	1.08708	1.68733
ENSMUSG00000024302	Dtna	DEGs	DEGs	0.841161	0.988925	1.8859
ENSMUSG00000051896	Tex37	DEGs	DEGs	1.72072	1.15518	0.281489
ENSMUSG00000026958	Dpp7	DEGs	DEGs	1.08254	1.53133	2.69696
ENSMUSG00000085539	Gm15561	DEGs	DEGs	0.840167	1.23987	1.7364
ENSMUSG00000098108	Gm27008	DEGs	DEGs	0.398451	1.04996	1.69822
ENSMUSG00000102012	1700022F17Rik	DEGs	DEGs	0.653019	0.890808	1.94604
ENSMUSG00000026416	Il20	DEGs	DEGs	0.335127	0.624045	1.41434
ENSMUSG00000031024	St5	DEGs	DEGs	0.893053	0.890233	2.34173
ENSMUSG00000033960	9430020K01Rik	DEGs	DEGs	0.661416	0.989724	2.20014
ENSMUSG00000037852	Cpe	DEGs	DEGs	0.547498	0.732406	1.72265
ENSMUSG00000042976	9930038B18Rik	DEGs	DEGs	2.35436	2.11735	3.61933
ENSMUSG00000062328	Rpl17	DEGs	DEGs	1.03291	1.00577	2.0986
ENSMUSG00000087594	BC039771	DEGs	DEGs	1.57126	0.73867	2.53444
ENSMUSG00000099937	Gm28872	DEGs	DEGs	0.919195	0.919893	0.26488
ENSMUSG00000106538	RP24-373A18.3	DEGs	DEGs	1.96563	1.1463	2.3798
ENSMUSG00000021130	Galnt16	DEGs	DEGs	1.22088	1.03588	2.33621
ENSMUSG00000026246	Alppl2	DEGs	DEGs	0.708215	0.735146	3.19271
ENSMUSG00000030515	Tarsl2	DEGs	DEGs	1.74919	1.67812	3.19711
ENSMUSG00000039187	Fanci	DEGs	DEGs	2.23136	1.5045	2.52
ENSMUSG00000040370	Lyrm5	DEGs	DEGs	0.409665	2.25935	1.28949
ENSMUSG00000041216	Clvs1	DEGs	DEGs	0.183993	1.55944	1.88171
ENSMUSG00000044165	Bcl2l15	DEGs	DEGs	0.528688	0.444639	1.68693
ENSMUSG00000054196	Cthrc1	DEGs	DEGs	0.450528	0.499459	1.51365
ENSMUSG00000097622	A330033J07Rik	DEGs	DEGs	1.01424	0.974585	2.71359
ENSMUSG00000023274	Cd4	DEGs	DEGs	0.476062	0.099167	1.66708
ENSMUSG00000025221	Kcnip2	DEGs	DEGs	0.155463	0.146594	1.6224
ENSMUSG00000030443	Zfp583	DEGs	DEGs	0.419452	0.845802	2.28862
ENSMUSG00000032470	Mras	DEGs	DEGs	0.487693	0.579421	1.85575
ENSMUSG00000036110	Slc17a2	DEGs	DEGs	1.51877	1.81108	3.38453
ENSMUSG00000036854	Hspb6	DEGs	DEGs	0.311577	0.289523	1.18702
ENSMUSG00000036905	C1qb	DEGs	DEGs	0.618759	0.186903	1.80172
ENSMUSG00000038782	1700028J19Rik	DEGs	DEGs	0.608067	0.532195	1.77789
ENSMUSG00000057223	Gm6578	DEGs	DEGs	1.27642	1.36038	2.32813
ENSMUSG00000064308	2410137M14Rik	DEGs	DEGs	0.96355	0.946666	2.15908
ENSMUSG00000074505	Fat3	DEGs	DEGs	1.57386	1.0427	2.71598
ENSMUSG00000079009	Gm14139	DEGs	DEGs	0.932931	1.15568	2.23595
ENSMUSG00000101000	Gm5371	DEGs	DEGs	0.0936068	0.154824	1.12782
ENSMUSG00000004328	Hif3a	DEGs	DEGs	1.53356	1.36409	2.6203
ENSMUSG00000011463	Cpb1	DEGs	DEGs	1.37211	1.5686	3.0972
ENSMUSG00000014030	Pax5	DEGs	DEGs	0.83105	0.507518	2.18683
ENSMUSG00000016495	Plgrkt	DEGs	DEGs	0.246375	0.682925	1.79511
ENSMUSG00000017466	Timp2	DEGs	DEGs	0.803873	0.144151	1.61742
ENSMUSG00000022122	Ednrb	DEGs	DEGs	1.53155	1.0284	2.62256
ENSMUSG00000022309	Angpt1	DEGs	DEGs	0.160008	0.237489	1.10158
ENSMUSG00000024187	Itfg3	DEGs	DEGs	1.54011	0.373011	2.5481
ENSMUSG00000024837	Dmrt1	DEGs	DEGs	0.0712141	0.0437192	1.11544
ENSMUSG00000025473	Adam8	DEGs	DEGs	0.695467	0.227222	2.34072
ENSMUSG00000026185	Igfbp5	DEGs	DEGs	0.25791	0.0613774	1.2399
ENSMUSG00000026586	Prrx1	DEGs	DEGs	0.309448	0.526513	1.57613
ENSMUSG00000026803	Ttf1	DEGs	DEGs	0.0690267	0.0528317	0.848196
ENSMUSG00000026807	Ak8	DEGs	DEGs	0.0709639	0.0528128	0.775887
ENSMUSG00000027253	Lrp4	DEGs	DEGs	0.358487	1.32445	1.72984
ENSMUSG00000027364	Usp50	DEGs	DEGs	0.751904	0.572474	2.18022
ENSMUSG00000027857	Tshb	DEGs	DEGs	0	0.655836	1.22819
ENSMUSG00000028488	Sh3gl2	DEGs	DEGs	0.451464	0.623406	2.03816
ENSMUSG00000028703	Lrrc41	DEGs	DEGs	0.633419	0.345159	1.46158
ENSMUSG00000029810	Tmem176b	DEGs	DEGs	0.312351	1.61631	1.438
ENSMUSG00000030017	Reg3g	DEGs	DEGs	0.181425	0.116866	1.42796
ENSMUSG00000030653	Pde2a	DEGs	DEGs	1.26149	0.655812	2.3771
ENSMUSG00000031103	Elf4	DEGs	DEGs	0.482829	0.286725	1.97866
ENSMUSG00000031204	Asb12	DEGs	DEGs	0.248087	0.154576	1.02589
ENSMUSG00000031325	4930519F16Rik	DEGs	DEGs	0.198725	0.849346	1.2771
ENSMUSG00000034785	Dio1	DEGs	DEGs	0.230345	0.186243	1.96028
ENSMUSG00000035226	Rims4	DEGs	DEGs	0.0208935	0.0751537	0.799697
ENSMUSG00000035638	Muc20	DEGs	DEGs	0.293861	0.409566	1.65176
ENSMUSG00000035811	Ugt2b35	DEGs	DEGs	0.0252505	0.0732034	2.63079
ENSMUSG00000036598	Ccdc113	DEGs	DEGs	1.61971	1.15012	2.38553
ENSMUSG00000036834	Plch1	DEGs	DEGs	0.110403	0.152805	1.29192
ENSMUSG00000037106	Fer1l6	DEGs	DEGs	0.19896	0.174393	1.34207
ENSMUSG00000037239	Spred3	DEGs	DEGs	0	0.0146474	0.854368
ENSMUSG00000037953	A4gnt	DEGs	DEGs	0.324661	0.857424	1.53697
ENSMUSG00000038194	Lhb	DEGs	DEGs	0.40992	0.238749	1.1178
ENSMUSG00000038305	Spats2l	DEGs	DEGs	0.534433	1.78573	2.5645
ENSMUSG00000040907	Atp1a3	DEGs	DEGs	0.0928973	0.0284431	0.659837
ENSMUSG00000044122	Proca1	DEGs	DEGs	0.654922	0.672727	2.16009
ENSMUSG00000044952	Kctd21	DEGs	DEGs	1.86679	1.70436	2.8176
ENSMUSG00000047098	Rnf31	DEGs	DEGs	0.51565	1.61014	1.36763
ENSMUSG00000048200	Cracr2b	DEGs	DEGs	0.216724	0.0830032	1.3176
ENSMUSG00000049122	Frmd3	DEGs	DEGs	0.290541	1.1267	2.09921
ENSMUSG00000053819	Camk2d	DEGs	DEGs	0.121985	0.204698	0.798455
ENSMUSG00000059540	Tcea2	DEGs	DEGs	1.34968	0.295057	1.52997
ENSMUSG00000059821	Olfr847	DEGs	DEGs	0.187538	0.173245	0.759648
ENSMUSG00000061032	Rrp1	DEGs	DEGs	0.260561	0.0298363	0.915936
ENSMUSG00000061322	Dnaic1	DEGs	DEGs	0.0231688	0	0.624412
ENSMUSG00000062257	Opcml	DEGs	DEGs	0.0430338	0.0344964	0.778487
ENSMUSG00000062743	Zfp677	DEGs	DEGs	0.0764234	0.283974	0.997737
ENSMUSG00000063548	Gm4825	DEGs	DEGs	0.323976	1.04952	1.83952
ENSMUSG00000065176	Rnu12	DEGs	DEGs	3.05358	1.9802	0.469886
ENSMUSG00000067656	Slc22a27	DEGs	DEGs	0.0866338	0	1.16994
ENSMUSG00000071773	Rhox1	DEGs	DEGs	0.701816	0.377911	1.6301
ENSMUSG00000073380	Arrdc5	DEGs	DEGs	0.991413	0.601944	2.85028
ENSMUSG00000073722	4931408C20Rik	DEGs	DEGs	0.882751	0.732235	4.28833
ENSMUSG00000073758	Sh3d21	DEGs	DEGs	0.394211	0.431822	1.60005
ENSMUSG00000075040	Zfp408	DEGs	DEGs	0.381099	0.356814	1.41604
ENSMUSG00000081302	Gm12020	DEGs	DEGs	0	0.0187637	0.60139
ENSMUSG00000085674	Gm12845	DEGs	DEGs	0.0224782	0.078308	0.766524
ENSMUSG00000085926	Gm12299	DEGs	DEGs	0.230662	0.151263	1.02333
ENSMUSG00000085936	2610307P16Rik	DEGs	DEGs	0.129833	0.133727	0.788081
ENSMUSG00000085984	1700001G11Rik	DEGs	DEGs	0	0	0.769929
ENSMUSG00000086224	2700069I18Rik	DEGs	DEGs	0.737878	1.17031	3.77663
ENSMUSG00000086849	Gm13840	DEGs	DEGs	0.920704	0.302691	1.29725
ENSMUSG00000087518	Gm13561	DEGs	DEGs	0.0458836	0	0.899769
ENSMUSG00000090958	Lrrc32	DEGs	DEGs	0.276307	0.19832	0.966621
ENSMUSG00000091556	Gm14569	DEGs	DEGs	0.60422	0.425359	1.92239
ENSMUSG00000092073	Gm6205	DEGs	DEGs	1.3943	1.62953	2.78506
ENSMUSG00000096795	Zfp433	DEGs	DEGs	0.107004	0.0963814	0.627095
ENSMUSG00000097310	A930038B10Rik	DEGs	DEGs	0.481722	0	0.806524
ENSMUSG00000097569	Gm26640	DEGs	DEGs	0.757802	1.37956	1.85972
ENSMUSG00000105271	RP23-156F20.4	DEGs	DEGs	0.43377	0.387436	1.86069
ENSMUSG00000106357	RP24-142B15.7	DEGs	DEGs	0.191191	0.255682	0.979496
ENSMUSG00000106721	RP23-174O6.3	DEGs	DEGs	0	0.0463562	0.917496
ENSMUSG00000106735	RP23-422P4.2	DEGs	DEGs	0.363337	0.13132	0.99861
ENSMUSG00000032050	Rdx		DEGs	12.2331	12.5313	12.3899
ENSMUSG00000032191	Bcl2l10		DEGs	11.9549	11.1822	12.0053
ENSMUSG00000034640	Tiparp		DEGs	12.107	12.5229	12.1156
ENSMUSG00000050810	Oog3		DEGs	11.3886	11.5089	11.6046
ENSMUSG00000054387	Mdm4		DEGs	11.0237	11.0221	11.0201
ENSMUSG00000000787	Ddx3x		DEGs	11.1861	11.8628	11.2306
ENSMUSG00000044468	Fam46c		DEGs	10.804	10.5951	11.1647
ENSMUSG00000027547	Sall4		DEGs	11.3192	11.7738	11.5315
ENSMUSG00000032267	Usp28		DEGs	10.8928	11.9965	11.0327
ENSMUSG00000040728	Esrp1		DEGs	10.5687	11.2272	10.9607
ENSMUSG00000052298	Cdc42se2		DEGs	11.1476	11.5982	11.273
ENSMUSG00000059474	Mbtd1		DEGs	10.7295	10.9443	10.8113
ENSMUSG00000030494	Rhpn2		DEGs	10.9972	11.3868	11.2095
ENSMUSG00000055717	Slain1		DEGs	10.7435	11.4783	10.7732
ENSMUSG00000003824	Syce2		DEGs	10.6824	11.6115	11.0091
ENSMUSG00000031353	Rbbp7		DEGs	10.6861	11.0369	10.9873
ENSMUSG00000047710	Champ1		DEGs	10.3283	10.7099	10.3506
ENSMUSG00000061666	Gdpd1		DEGs	10.1563	10.0081	10.1489
ENSMUSG00000029192	Tbc1d14		DEGs	10.4563	11.1348	10.4463
ENSMUSG00000078578	Ube2d3		DEGs	10.3371	11.1749	10.6624
ENSMUSG00000038507	Parp12		DEGs	10.2281	10.137	10.2361
ENSMUSG00000053110	Yap1		DEGs	10.701	10.9802	10.8083
ENSMUSG00000034724	Cnot6l		DEGs	10.3979	11.0391	10.7263
ENSMUSG00000047539	Fbxo28		DEGs	9.84687	10.0134	9.87115
ENSMUSG00000047777	Phf13		DEGs	9.64494	9.05988	10.1103
ENSMUSG00000024277	Mapre2		DEGs	9.90831	10.7581	9.72892
ENSMUSG00000031913	Vps4a		DEGs	9.83027	9.82231	9.46164
ENSMUSG00000041857	Oosp1		DEGs	10.719	11.31	11.1737
ENSMUSG00000032405	Pias1		DEGs	9.65969	8.40283	9.54384
ENSMUSG00000025083	Afap1l2		DEGs	9.57138	9.64182	9.56421
ENSMUSG00000066568	Lsm14a		DEGs	10.0668	11.3365	10.5082
ENSMUSG00000057147	Dph6		DEGs	10.1708	10.5605	10.4466
ENSMUSG00000026917	Wdr5		DEGs	9.70811	8.86919	9.74214
ENSMUSG00000055933	Oosp3		DEGs	10.0316	10.3351	10.2382
ENSMUSG00000022205	Sub1		DEGs	10.0564	10.6958	10.0985
ENSMUSG00000029203	Ube2k		DEGs	10.0575	10.3336	10.0469
ENSMUSG00000020083	2010107G23Rik		DEGs	10.2091	10.7772	10.553
ENSMUSG00000064339	mt-Rnr2		DEGs	12.0986	12.9117	12.1289
ENSMUSG00000023307	March5		DEGs	9.77421	9.83228	9.84131
ENSMUSG00000020482	Ccdc117		DEGs	9.86634	10.0575	10.1555
ENSMUSG00000022201	Zfr		DEGs	9.3202	9.4709	9.47519
ENSMUSG00000028646	Rragc		DEGs	10.1513	10.2233	10.3303
ENSMUSG00000029110	Rnf4		DEGs	9.64133	10.3302	9.97241
ENSMUSG00000005371	Fbxo11		DEGs	9.35952	9.96995	9.54238
ENSMUSG00000033060	Lmo7		DEGs	9.04639	8.28022	9.29749
ENSMUSG00000059218	Gm13084		DEGs	9.93609	10.2595	10.3922
ENSMUSG00000079658	Tceb1		DEGs	9.89064	10.5343	10.277
ENSMUSG00000025077	Dclre1a		DEGs	9.66532	10.3062	9.83926
ENSMUSG00000027276	Jag1		DEGs	9.47896	9.48548	9.52743
ENSMUSG00000028706	Nsun4		DEGs	9.25362	8.84595	9.70336
ENSMUSG00000029474	Rnf34		DEGs	9.04476	9.50096	9.36797
ENSMUSG00000055942	Obox7		DEGs	8.5226	7.88788	8.77681
ENSMUSG00000028788	Ptp4a2		DEGs	9.35219	9.92128	9.64481
ENSMUSG00000026111	Unc50		DEGs	9.67766	10.5338	10.1099
ENSMUSG00000026219	Trip12		DEGs	9.77936	10.0778	10.0824
ENSMUSG00000006527	Sfmbt1		DEGs	9.18138	9.54063	9.33104
ENSMUSG00000027035	Cers6		DEGs	9.27699	10.068	9.46267
ENSMUSG00000034349	Smc4		DEGs	9.45408	9.77428	9.6906
ENSMUSG00000064037	Gpn1		DEGs	9.52405	10.7	9.42662
ENSMUSG00000041438	Cirh1a		DEGs	9.06724	8.12496	9.18529
ENSMUSG00000020122	Egfr		DEGs	8.76277	8.86774	8.57786
ENSMUSG00000042279	H1foo		DEGs	9.62182	9.12684	9.90393
ENSMUSG00000040128	Pnrc1		DEGs	9.38132	10.1365	9.52626
ENSMUSG00000004948	Zp3		DEGs	9.00234	7.47653	8.78921
ENSMUSG00000069805	Fbp1		DEGs	7.59987	5.87756	7.39154
ENSMUSG00000003135	Cnot11		DEGs	8.86251	8.89103	8.98315
ENSMUSG00000038187	Btbd10		DEGs	9.05377	9.59743	9.39717
ENSMUSG00000036202	Rif1		DEGs	9.21752	9.66789	9.55391
ENSMUSG00000026739	Bmi1		DEGs	9.1885	9.79697	9.31528
ENSMUSG00000029312	Klhl8		DEGs	9.06707	8.60339	9.44562
ENSMUSG00000021468	Sptlc1		DEGs	8.97268	9.26091	8.98823
ENSMUSG00000025234	Arih1		DEGs	8.75274	8.62934	8.75798
ENSMUSG00000026360	Rgs2		DEGs	9.63833	10.551	9.81261
ENSMUSG00000046262	C87977		DEGs	10.4099	11.6644	11.0012
ENSMUSG00000019978	Epb4.1l2		DEGs	9.09229	10.308	9.33481
ENSMUSG00000026889	Rbm18		DEGs	9.06348	9.29994	9.32741
ENSMUSG00000034473	Sec22a		DEGs	8.82932	9.02653	8.94253
ENSMUSG00000039159	Ube2h		DEGs	9.05064	8.52296	9.19861
ENSMUSG00000016559	H3f3b		DEGs	9.27731	9.53161	9.3826
ENSMUSG00000025986	Slc39a10		DEGs	8.99155	9.41893	9.43184
ENSMUSG00000045294	Insig1		DEGs	9.11619	9.83761	9.40518
ENSMUSG00000001036	Epn2		DEGs	8.98273	9.64254	9.24399
ENSMUSG00000029505	Ep400		DEGs	9.09683	9.69889	9.44692
ENSMUSG00000027088	Phospho2		DEGs	8.72461	8.81005	8.92294
ENSMUSG00000029279	Brdt		DEGs	8.59498	9.08892	8.9298
ENSMUSG00000079477	Rab7		DEGs	8.85976	9.60052	9.23783
ENSMUSG00000009470	Tnpo1		DEGs	8.82438	9.43499	9.11755
ENSMUSG00000006699	Cdc42		DEGs	8.71323	8.55561	8.70227
ENSMUSG00000066027	Gm10436		DEGs	9.29343	9.58966	9.49897
ENSMUSG00000059921	Unc5c		DEGs	8.84605	8.95624	9.00388
ENSMUSG00000067851	Arfgef1		DEGs	8.36794	9.05134	8.73779
ENSMUSG00000053565	Eif3k		DEGs	8.40928	10.1421	9.28748
ENSMUSG00000026977	March7		DEGs	9.22726	10.2351	9.70797
ENSMUSG00000018481	Appbp2		DEGs	9.04643	8.97771	9.03672
ENSMUSG00000021273	Fdft1		DEGs	9.41039	10.584	9.8907
ENSMUSG00000024791	Cdca5		DEGs	8.65121	8.87434	8.62074
ENSMUSG00000024974	Smc3		DEGs	8.13722	8.8185	8.11982
ENSMUSG00000032000	Birc3		DEGs	8.72059	9.2899	9.01741
ENSMUSG00000028577	Plaa		DEGs	8.3927	7.99235	8.68874
ENSMUSG00000039328	Rnf122		DEGs	8.57657	8.73964	8.73795
ENSMUSG00000032113	Chek1		DEGs	8.59936	9.55903	8.88561
ENSMUSG00000057614	Gnai1		DEGs	8.60788	9.80921	8.87829
ENSMUSG00000025982	Sf3b1		DEGs	8.93325	9.3208	9.33824
ENSMUSG00000035151	Elmod2		DEGs	8.78859	8.94324	8.8191
ENSMUSG00000032293	Ireb2		DEGs	8.40958	8.64798	8.53023
ENSMUSG00000061701	Fbxw20		DEGs	9.0455	9.58889	9.31936
ENSMUSG00000020130	Tbc1d15		DEGs	9.00291	9.19252	9.01239
ENSMUSG00000063358	Mapk1		DEGs	8.44719	8.95654	8.46255
ENSMUSG00000027132	Katnbl1		DEGs	7.93369	8.16339	8.04197
ENSMUSG00000013662	Atad1		DEGs	8.62028	9.4765	8.97562
ENSMUSG00000036299	BC031181		DEGs	9.02068	9.43419	9.07627
ENSMUSG00000039735	Fnbp1l		DEGs	9.23216	9.82432	9.20717
ENSMUSG00000028121	Bcar3		DEGs	9.21302	10.3665	9.6477
ENSMUSG00000037957	Wdr20		DEGs	8.66553	9.68344	8.90814
ENSMUSG00000029684	Wasl		DEGs	8.70248	9.62565	8.96129
ENSMUSG00000017686	Rhot1		DEGs	8.18571	7.44151	8.19144
ENSMUSG00000021936	Mapk8		DEGs	8.3084	8.39208	8.40247
ENSMUSG00000035696	Rnf38		DEGs	8.57869	8.81133	8.91994
ENSMUSG00000038206	Fbxo8		DEGs	8.85529	10.135	9.39003
ENSMUSG00000037470	Uggt1		DEGs	8.39439	7.35369	8.32204
ENSMUSG00000029012	Orc5		DEGs	8.28958	7.74711	8.61061
ENSMUSG00000032477	Cdc25a		DEGs	7.75577	8.11928	7.93476
ENSMUSG00000039910	Cited2		DEGs	9.05743	9.64029	9.34873
ENSMUSG00000032402	Smad3		DEGs	8.12017	8.09232	8.14017
ENSMUSG00000021794	Glud1		DEGs	8.32239	8.78485	8.20775
ENSMUSG00000027620	Rbm39		DEGs	8.3525	8.38003	8.4395
ENSMUSG00000027479	Mapre1		DEGs	9.08592	9.6925	9.62694
ENSMUSG00000036036	Zfp57		DEGs	8.59493	8.04884	8.85498
ENSMUSG00000021963	Sap18		DEGs	9.48264	10.4055	10.1893
ENSMUSG00000029397	Rchy1		DEGs	8.30476	8.77464	8.48715
ENSMUSG00000049493	Pls1		DEGs	7.59859	8.23258	8.12017
ENSMUSG00000028035	Dnajb4		DEGs	8.52075	9.23292	8.96499
ENSMUSG00000022247	Brix1		DEGs	8.38089	8.79547	8.71049
ENSMUSG00000022010	Tsc22d1		DEGs	8.5027	9.17375	9.04575
ENSMUSG00000038750	Omt2b		DEGs	8.55846	8.6702	8.66872
ENSMUSG00000026594	Ralgps2		DEGs	7.75013	7.77268	7.75895
ENSMUSG00000042605	Atxn2		DEGs	8.36308	8.8192	8.73564
ENSMUSG00000032601	Prkar2a		DEGs	7.82465	7.07316	7.85938
ENSMUSG00000001403	Ube2c		DEGs	8.10691	6.7678	8.04942
ENSMUSG00000025026	Add3		DEGs	8.03115	8.30347	7.85506
ENSMUSG00000045414	1190002N15Rik		DEGs	8.85087	10.0403	9.27709
ENSMUSG00000060450	Rnf14		DEGs	8.83161	9.77626	9.30575
ENSMUSG00000020368	Canx		DEGs	8.03952	7.497	8.44723
ENSMUSG00000074062	Fbxw16		DEGs	8.33333	8.40675	8.33961
ENSMUSG00000026933	Camsap1		DEGs	8.18332	7.39403	8.38168
ENSMUSG00000017843	Ppp2r5c		DEGs	7.80022	8.2537	8.20206
ENSMUSG00000001525	Tubb5		DEGs	7.49823	6.42109	7.47743
ENSMUSG00000056537	Rlim		DEGs	7.99889	8.44389	7.93347
ENSMUSG00000021065	Fut8		DEGs	7.99918	8.3363	8.22962
ENSMUSG00000027652	Ralgapb		DEGs	8.07276	8.59357	8.04567
ENSMUSG00000054405	Dnajc8		DEGs	8.75507	9.60677	8.87427
ENSMUSG00000026878	Rab14		DEGs	8.63923	8.88842	8.8836
ENSMUSG00000026429	Ube2t		DEGs	8.40184	8.45205	8.43073
ENSMUSG00000042595	Fam199x		DEGs	7.89382	8.32337	8.08465
ENSMUSG00000020570	Sypl		DEGs	8.42689	9.07541	8.85274
ENSMUSG00000027086	Fastkd1		DEGs	8.01396	8.67845	8.38931
ENSMUSG00000020184	Mdm2		DEGs	8.08928	8.11857	8.02056
ENSMUSG00000058835	Abi1		DEGs	8.42275	9.33879	8.44676
ENSMUSG00000026383	Epb4.1l5		DEGs	8.33849	8.32155	8.37575
ENSMUSG00000044791	Setd2		DEGs	7.97852	8.59034	8.44671
ENSMUSG00000001473	Tubb6		DEGs	8.31983	7.6549	8.53239
ENSMUSG00000032252	Glce		DEGs	8.31372	8.90591	8.42179
ENSMUSG00000002688	Prkd1		DEGs	7.84884	7.79581	7.83712
ENSMUSG00000030061	Uba3		DEGs	8.61126	9.32364	8.80864
ENSMUSG00000038633	Degs1		DEGs	8.76563	9.21827	9.21041
ENSMUSG00000035064	Eef2k		DEGs	7.83437	7.24913	7.91666
[truncated: 4,916 more rows]
