# Supplementary material for: Effect of in vitro growth on mouse oocyte competency, mitochondria and transcriptome
Source: Reproduction. 2021 Aug 12;162(4):307–18. doi: 10.1530/REP-21-0209 (PMC8494378; doi:10.1530/REP-21-0209)
Supplement: Table S4 Expression of the genes annotated as “apoptotic process” in Figure 4B [file supplementary_table_4.xlsx]

## Sheet: Table_S4
Table S4 Expression of the genes annotated as “apoptotic process” in Figure 4B
EnsembleGeneID	GeneSymbol	average expression value (log2 (CPM+1))
		7%-IVG	20%-IVG	in vivo
ENSMUSG00000000787	Ddx3x	11.1861	11.8628	11.2306
ENSMUSG00000001419	Mef2d	2.52967	1.92251	3.64949
ENSMUSG00000002524	Puf60	4.94392	4.60888	5.67114
ENSMUSG00000002688	Prkd1	7.84884	7.79581	7.83712
ENSMUSG00000002948	Map2k7	1.16803	0.619805	1.44882
ENSMUSG00000003604	Aven	4.60426	4.28349	5.26112
ENSMUSG00000003873	Bax	2.06539	0.556812	1.80074
ENSMUSG00000004069	Dnaja3	6.33404	5.7549	6.644
ENSMUSG00000004451	Ralb	1.26085	2.35691	0.652715
ENSMUSG00000006335	Tfpt	2.35502	0.999515	3.14815
ENSMUSG00000007613	Tgfbr1	5.00795	5.34198	5.04236
ENSMUSG00000013663	Pten	6.53476	6.77715	6.48259
ENSMUSG00000017386	Traf4	6.62587	6.95609	6.81176
ENSMUSG00000018507	Trpv2	1.46786	0.594962	1.499
ENSMUSG00000018567	Gabarap	2.37251	1.31373	2.96535
ENSMUSG00000019647	Sema6a	3.53715	3.87778	3.54231
ENSMUSG00000020062	Slc5a8	1.0402	1.95504	0.912652
ENSMUSG00000020077	Srgn	7.07444	7.55678	7.15368
ENSMUSG00000020205	Phlda1	1.71285	1.4581	2.26727
ENSMUSG00000020650	Bcap29	4.60596	5.01965	5.04719
ENSMUSG00000020696	Rffl	3.99233	3.41895	4.43821
ENSMUSG00000021576	Pdcd6	5.51983	4.92695	5.5655
ENSMUSG00000021610	Clptm1l	6.41947	5.7705	6.41621
ENSMUSG00000022051	Bnip3l	7.64591	8.0508	7.55836
ENSMUSG00000022185	Acin1	4.03956	1.9343	4.13539
ENSMUSG00000022314	Rad21	7.28321	8.01391	7.72018
ENSMUSG00000022329	Stk3	6.14674	5.55488	6.74556
ENSMUSG00000022510	Trp63	3.94253	3.28807	4.25808
ENSMUSG00000023915	Tnfrsf21	1.8816	0.950458	2.03342
ENSMUSG00000024392	Bag6	2.6009	1.39018	2.30097
ENSMUSG00000024500	Ppp2r2b	6.22379	5.14658	6.60017
ENSMUSG00000024758	Rtn3	7.5526	7.80794	7.64449
ENSMUSG00000024975	Pdcd4	6.84456	7.59119	7.10246
ENSMUSG00000025024	Smndc1	5.86243	5.78126	5.85862
ENSMUSG00000025060	Slk	5.26724	6.14504	5.70319
ENSMUSG00000025408	Ddit3	1.34497	0.681248	2.07362
ENSMUSG00000025507	Pidd1	1.08309	0.17261	0.908431
ENSMUSG00000025876	Unc5a	2.36272	1.05025	2.84682
ENSMUSG00000026031	Cflar	3.25144	1.9575	3.26023
ENSMUSG00000026175	Vil1	6.11867	6.08154	6.55325
ENSMUSG00000026181	Ppm1f	0.168747	0.500252	0.677561
ENSMUSG00000026285	Pdcd1	0.809989	0.602017	1.09854
ENSMUSG00000026749	Nek6	1.07035	0.0860054	1.56173
ENSMUSG00000027379	Bub1	7.55513	8.27964	7.96971
ENSMUSG00000027598	Itch	5.34367	5.45259	5.11908
ENSMUSG00000027649	Ctnnbl1	6.12221	5.3947	6.41621
ENSMUSG00000027835	Pdcd10	3.99059	4.82778	4.09817
ENSMUSG00000028191	Bcl10	4.25884	5.03887	3.98347
ENSMUSG00000028282	Casp8ap2	7.19078	7.71195	7.51087
ENSMUSG00000028549	Itgb3bp	1.91691	2.85033	2.21198
ENSMUSG00000028563	Tm2d1	6.71433	7.04319	7.08589
ENSMUSG00000028883	Sema3a	2.84193	3.25677	1.63119
ENSMUSG00000028969	Cdk5	2.90253	1.20214	2.91231
ENSMUSG00000029370	Rassf6	4.68708	4.96524	4.56696
ENSMUSG00000029474	Rnf34	9.04476	9.50096	9.36797
ENSMUSG00000029610	Aimp2	2.74456	1.38157	2.97141
ENSMUSG00000030629	Zfand6	7.34106	7.44863	7.51212
ENSMUSG00000030849	Fgfr2	6.84296	7.43203	7.25634
ENSMUSG00000031077	Fadd	2.07653	1.41503	2.52208
ENSMUSG00000031523	Dlc1	2.88655	1.96967	2.70914
ENSMUSG00000031887	Tradd	4.2159	6.14559	4.15594
ENSMUSG00000032000	Birc3	8.72059	9.2899	9.01741
ENSMUSG00000032191	Bcl2l10	11.9549	11.1822	12.0053
ENSMUSG00000032194	Kank2	3.57023	3.09647	4.03672
ENSMUSG00000032504	Pdcd6ip	5.99994	6.82669	6.36187
ENSMUSG00000033256	Shf	1.30098	1.9526	1.92621
ENSMUSG00000033712	Ccar2	1.76512	0.859318	1.8328
ENSMUSG00000034160	Ogt	6.22196	6.93844	6.44889
ENSMUSG00000035683	Melk	7.06034	7.5328	7.4086
ENSMUSG00000036840	Siah1a	6.48394	6.96901	6.63331
ENSMUSG00000037062	Sh3glb1	6.27907	6.41725	6.20925
ENSMUSG00000038028	Tigar	7.25457	7.98057	7.26934
ENSMUSG00000039304	Tnfsf10	2.12215	2.62505	2.11902
ENSMUSG00000040451	Sgms1	6.69268	6.36208	7.08056
ENSMUSG00000040749	Siah1b	6.02328	6.19253	6.24853
ENSMUSG00000041112	Elmo1	2.11877	2.49758	2.23157
ENSMUSG00000042306	S100a14	2.04883	1.63332	2.92109
ENSMUSG00000043866	Taf10	4.52148	3.97523	5.08689
ENSMUSG00000043991	Pura	2.76005	3.58034	3.03609
ENSMUSG00000047496	Rnf152	3.46219	3.0873	4.03305
ENSMUSG00000048232	Fbxo10	3.18339	2.18625	3.29329
ENSMUSG00000050953	Gja1	2.75698	3.93225	2.5244
ENSMUSG00000052889	Prkcb	3.5642	1.97401	4.16948
ENSMUSG00000053436	Mapk14	5.60341	6.08582	5.90881
ENSMUSG00000056870	Gulp1	1.56319	2.587	2.10101
ENSMUSG00000057530	Ece1	3.11193	1.7026	3.15651
ENSMUSG00000059552	Trp53	3.87161	2.34528	3.82304
ENSMUSG00000059921	Unc5c	8.84605	8.95624	9.00388
ENSMUSG00000061436	Hipk2	4.9914	4.0181	4.8971
ENSMUSG00000063358	Mapk1	8.44719	8.95654	8.46255
ENSMUSG00000063694	Cycs	4.5118	4.84336	4.60809
ENSMUSG00000063856	Gpx1	3.07993	2.35928	2.98031
ENSMUSG00000074934	Grem1	4.16198	5.59557	4.10935
ENSMUSG00000078578	Ube2d3	10.3371	11.1749	10.6624
ENSMUSG00000079737	3110001I22Rik	7.6002	8.23083	7.91612
Expression levels: log2(CPM+1)
