# Supplementary material for: Effect of in vitro growth on mouse oocyte competency, mitochondria and transcriptome
Source: Reproduction. 2021 Aug 12;162(4):307–18. doi: 10.1530/REP-21-0209 (PMC8494378; doi:10.1530/REP-21-0209)
Supplement: Table S5 Genes highly correlated with Nobox [file supplementary_table_5.xlsx]

## Sheet: Table_S5
Table S5 Genes highly correlated with Nobox
EnsembleGeneID	GeneSymbol	Correlation socre for expression of Nobox	average expression value (in vivo, log2 (CPM+1))
ENSMUSG00000015656	Hspa8	0.837999	6.98562
ENSMUSG00000047237	Fbxw21	0.835089	8.20351
ENSMUSG00000105589	Fbxw14	0.828902	7.69624
ENSMUSG00000074895	Eif4e1b	0.827371	6.94142
ENSMUSG00000001166	Oas1c	0.822146	7.88527
ENSMUSG00000025393	Atp5b	0.819677	6.66039
ENSMUSG00000018238	Gdf9	0.818704	10.5754
ENSMUSG00000033952	Aspm	0.817359	10.7198
ENSMUSG00000057193	Slc44a2	0.816224	6.19008
ENSMUSG00000030911	Zp2	0.813147	9.70223
ENSMUSG00000024270	Slc39a6	0.805589	7.61623
ENSMUSG00000002900	Lamb1	0.803371	8.43994
ENSMUSG00000030246	Ldhb	0.802624	11.2957
ENSMUSG00000022312	Eif3h	0.80185	6.8166
ENSMUSG00000006273	Atp6v1b2	0.797359	7.35133
ENSMUSG00000020448	Rnf185	0.795604	7.61224
ENSMUSG00000031400	G6pdx	0.79059	8.10948
ENSMUSG00000074060	Fbxw15	0.790024	10.4031
ENSMUSG00000016626	Nlrp14	0.786049	10.3484
ENSMUSG00000026687	Aldh9a1	0.785026	6.90467
ENSMUSG00000032387	Rbpms2	0.783078	8.59889
ENSMUSG00000038925	E330034G19Rik	0.780644	8.93851
ENSMUSG00000028591	Pramef12	0.777841	8.07016
ENSMUSG00000017716	Birc5	0.77722	6.90717
ENSMUSG00000087193	Gm14820	0.777128	6.59661
ENSMUSG00000041992	Rapgef5	0.776832	7.85049
ENSMUSG00000028138	Adh5	0.770907	6.50457
ENSMUSG00000035329	Fbxo33	0.768668	7.40306
ENSMUSG00000053490	Trim60	0.767559	7.64592
ENSMUSG00000025817	Nudt5	0.76538	7.7545
ENSMUSG00000054087	Fbxw14	0.758207	8.33886
ENSMUSG00000040935	Padi6	0.758043	9.80392
ENSMUSG00000021509	Slc25a48	0.757239	6.05813
ENSMUSG00000047911	Npm2	0.756998	7.24941
ENSMUSG00000071379	Hpcal1	0.756409	6.36893
ENSMUSG00000010914	Pdhx	0.753741	7.6877
ENSMUSG00000036112	Metap2	0.753312	7.23344
ENSMUSG00000019505	Ubb	0.752989	6.47526
ENSMUSG00000027635	Dsn1	0.752619	7.92217
ENSMUSG00000030878	Cdr2	0.751525	7.76368
ENSMUSG00000057113	Npm1	0.750632	6.46433
ENSMUSG00000022024	Sugt1	0.750607	8.08459
ENSMUSG00000005483	Dnajb1	0.748672	7.73487
ENSMUSG00000020608	Smc6	0.74747	7.95638
ENSMUSG00000058407	Txndc9	0.747392	7.27029
ENSMUSG00000036309	Skp1a	0.744687	11.1031
ENSMUSG00000072258	Taf1a	0.743396	6.67264
ENSMUSG00000031767	Nudt7	0.742895	7.05598
ENSMUSG00000026239	Pde6d	0.741389	6.60764
ENSMUSG00000074061	Fbxw19	0.739516	10.0371
ENSMUSG00000037742	Eef1a1	0.739046	7.77255
ENSMUSG00000026189	Pecr	0.738959	7.81955
ENSMUSG00000041235	Chd7	0.738822	6.47161
ENSMUSG00000020415	Pttg1	0.738111	7.9217
ENSMUSG00000035177	Nlrp2	0.737262	7.98246
ENSMUSG00000034088	Hdlbp	0.735974	6.05401
ENSMUSG00000025857	Dnaaf5	0.735928	7.93319
ENSMUSG00000005312	Ubqln1	0.735595	8.57802
ENSMUSG00000041653	Pnpla3	0.734879	8.16486
ENSMUSG00000004535	Tax1bp1	0.73361	7.52864
ENSMUSG00000079184	Mphosph8	0.73049	7.26833
ENSMUSG00000024043	Arhgap28	0.730307	6.73587
ENSMUSG00000029014	Dnajc2	0.727872	6.01638
ENSMUSG00000034210	Efcab14	0.726167	6.84209
ENSMUSG00000037824	Tspan14	0.725056	7.14775
ENSMUSG00000021270	Hsp90aa1	0.724749	9.49045
ENSMUSG00000027439	Gzf1	0.724542	6.01997
ENSMUSG00000024750	Zfand5	0.724505	7.42585
ENSMUSG00000025544	Tm9sf2	0.722996	8.21732
ENSMUSG00000038005	2700029M09Rik	0.71905	8.82404
ENSMUSG00000042426	Dhx29	0.718758	6.00683
ENSMUSG00000070686	C87414	0.715596	7.2396
ENSMUSG00000012350	Ehf	0.712853	7.84045
ENSMUSG00000025967	Eef1b2	0.711294	6.12635
ENSMUSG00000005672	Kit	0.710455	8.16599
ENSMUSG00000010097	Nxf1	0.708031	8.63078
ENSMUSG00000015721	Nlrp5	0.707584	8.29734
ENSMUSG00000030127	Cops7a	0.706976	6.22561
ENSMUSG00000034187	Nsf	0.705822	8.08704
ENSMUSG00000038330	C87499	0.7055	9.63816
ENSMUSG00000005621	Zfp592	0.704654	6.83637
ENSMUSG00000032320	Rcn2	0.702283	7.33075
ENSMUSG00000047799	Oog4	0.701328	9.95159
ENSMUSG00000040997	Abhd4	0.699201	6.04149
ENSMUSG00000026596	Abl2	0.698376	8.72123
ENSMUSG00000050812	AI314180	0.696666	8.04677
ENSMUSG00000045693	Nlrp4e	0.696127	7.20379
Expression levels: log2(CPM+1)≥6, correlation score: r≥0.7.
